# Supplementary material for: The Transcriptomic Landscape of Pediatric Astrocytoma
Source: Int J Mol Sci. 2022 Oct 21;23(20):12696. doi: 10.3390/ijms232012696 (PMC9604090; doi:10.3390/ijms232012696)
Supplement: Supplementary file 1 [file ijms-23-12696-s001.zip]

Archive with 8 entries (8 files):
- FigS1.tiff
- FigS2.tiff
- FigS3.tiff
- FigS4.tiff
- FigS5.tiff
- Supp_Fig_legends.pdf
- Supplementary_Table_S1.xlsx
- Supplementary_Tables_S2-S4.pdf
