# Supplementary material for: The Transcriptomic Landscape of Pediatric Astrocytoma
Source: Int J Mol Sci. 2022 Oct 21;23(20):12696. doi: 10.3390/ijms232012696 (PMC9604090; doi:10.3390/ijms232012696)
Supplement: Supplementary file 1 [file ijms-23-12696-s001.zip › Supplementary_Table_S1.xlsx]

## Sheet: Clinical_feautures_annotations
Sample	WHO_Type_07	Histologic_grade	Grade_Classification	Molecular_classification	WHO_Type_16	Localization	Age	Gender	Pathology	Pathology_Grade	Pathology_Grade_Localization
B_a10a	Cerebrum	Cerebrum	Cerebrum	Cerebrum	Cerebrum	Cerebrum	13	M	Control	Control	Control_Cr
B_a12a	Cerebrum	Cerebrum	Cerebrum	Cerebrum	Cerebrum	Cerebrum	0	M	Control	Control	Control_Cr
C_a12b	Cerebellum	Cerebellum	Cerebellum	Cerebellum	Cerebellum	Cerebellum	0	M	Control	Control	Control_Cl
A.II_cm15	Diffuse_astrocytoma	A.II_Cr	Low_grade	Diffuse_astrocytoma_IDH-wildtype	Diffuse_Astrocytic_Tumors	Cerebrum	6	F	Astrocytoma_II	Low_grade	Low_grade_Cr
A.I_cm30	Pilocytic_astrocytoma	A.I_Cr	Low_grade	Pilocytic_astrocytoma	Other_Astrocytic_Tumors	Cerebrum	16	M	Astrocytoma_I	Low_grade	Low_grade_Cr
A.II_cm39	Diffuse_astrocytoma	A.II_Cr	Low_grade	Diffuse_astrocytoma_IDH-wildtype	Diffuse_Astrocytic_Tumors	Brain stem	3	M	Astrocytoma_II	Low_grade	Low_grade_Cr
A.I_m46	Pilocytic_astrocytoma	A.I_Cr	Low_grade	Pilocytic_astrocytoma	Other_Astrocytic_Tumors	Cerebrum	16	F	Astrocytoma_I	Low_grade	Low_grade_Cr
A.III_cm54	Anaplastic_astrocytoma	A.III_Cr	High_grade	Anaplastic_astrocytoma_IDH-wildtype	Diffuse_Astrocytic_Tumors	Cerebrum	16	F	Astrocytoma_III	High_grade	High_grade_Cr
A.I_cm71	Pilocytic_astrocytoma	A.I_Cr	Low_grade	Pilocytic_astrocytoma	Other_Astrocytic_Tumors	Cerebrum	15	M	Astrocytoma_I	Low_grade	Low_grade_Cr
A.II_cm75	Pilomyxoid_astrocytoma	A.II_Cl	Low_grade	Pilomyxoid_astrocytoma	Other_Astrocytic_Tumors	Cerebellum	15	M	Astrocytoma_II	Low_grade	Low_grade_Cl
A.IV_cm8	Glioblastoma	A.IV_Cr	High_grade	Glioblastoma_IDH-wildtype, H3F3A-wildtype	Diffuse_Astrocytic_Tumors	Cerebrum	17	M	Astrocytoma_IV	High_grade	High_grade_Cr
A.IV_m10	Gliosarcoma	A.IV_Cr	High_grade	Glioblastoma_IDH-wildtype, H3F3A-wildtype	Diffuse_Astrocytic_Tumors	Cerebrum	16	F	Astrocytoma_IV	High_grade	High_grade_Cr
B_m102	Cerebrum	Cerebrum	Cerebrum	Cerebrum	Cerebrum	Cerebrum	12	F	Control	Control	Control_Cr
A.I_m20	Pilocytic_astrocytoma	A.I_Cl	Low_grade	Pilocytic_astrocytoma	Other_Astrocytic_Tumors	Cerebellum	7	F	Astrocytoma_I	Low_grade	Low_grade_Cl
A.III_m29	Anaplastic_astrocytoma	A.III_Cl	High_grade	Anaplastic_astrocytoma_IDH-wildtype	Diffuse_Astrocytic_Tumors	Cerebellum	14	M	Astrocytoma_III	High_grade	High_grade_Cl
A.IV_m49	Glioblastoma	A.IV_Cr	High_grade	Glioblastoma_IDH-wildtype, H3F3A-wildtype	Diffuse_Astrocytic_Tumors	Cerebrum	14	F	Astrocytoma_IV	High_grade	High_grade_Cr
A.III_m69	Anaplastic_astrocytoma	A.III_Cl	High_grade	Anaplastic_astrocytoma_IDH-wildtype	Diffuse_Astrocytic_Tumors	Cerebellum	12	M	Astrocytoma_III	High_grade	High_grade_Cl
A.I_m7	Pilocytic_astrocytoma	A.I_Cl	Low_grade	Pilocytic_astrocytoma	Other_Astrocytic_Tumors	Cerebellum	6	F	Astrocytoma_I	Low_grade	Low_grade_Cl
A.I_m8	Pilocytic_astrocytoma	A.I_Cl	Low_grade	Pilocytic_astrocytoma	Other_Astrocytic_Tumors	Cerebellum	11	F	Astrocytoma_I	Low_grade	Low_grade_Cl
C_m94	Cerebellum	Cerebellum	Cerebellum	Cerebellum	Cerebellum	Cerebellum	3	F	Control	Control	Control_Cl

## Sheet: Primers_rtqPCR
Ensemble_GeneID	HGNC Symbol	ENA	Forward (5'-3')	Reverse (5'-3')	Amplicon size
ENSG00000010818	HIVEP2	AL023584	TCCACCACTTTCCCTGTTCTT	ACGCTTTGCAGTCATCTGGT	152
ENSG00000273079	GRIN2B	GRIN2B	AGTCAGGGTGTGCGAGGAAAT	ATCCGTCTCGGGGGTTTTGA	157

## Sheet: up_AI_Cl
Up-regulated genes in pediatric pilocytic astrocytoma, FC > 1.5, FDR < 0.05
ENSEMBL	SYMBOL	GENENAME	GENETYPE
ENSG00000224986	PPP1R8P1	protein phosphatase 1 regulatory subunit 8 pseudogene 1	pseudo
ENSG00000242193	CRYZL2P	crystallin zeta like 2, pseudogene	pseudo
ENSG00000243650	RN7SL834P	RNA, 7SL, cytoplasmic 834, pseudogene	pseudo
ENSG00000243544	RN7SL172P	RNA, 7SL, cytoplasmic 172, pseudogene	pseudo
ENSG00000231047	GCNT1P3	glucosaminyl (N-acetyl) transferase 1 pseudogene 3	pseudo
ENSG00000250771	LOC100419170	toll like receptor 2 pseudogene	pseudo
ENSG00000251441	RTEL1P1	regulator of telomere elongation helicase 1 pseudogene 1	pseudo
ENSG00000250138	LOC728488	POM121 membrane glycoprotein (rat) pseudogene	pseudo
ENSG00000254838	GVINP1	GTPase, very large interferon inducible pseudogene 1	pseudo
ENSG00000239473	RPL7P38	ribosomal protein L7 pseudogene 38	pseudo
ENSG00000214903	RPS15AP3	ribosomal protein S15a pseudogene 3	pseudo
ENSG00000256340	ABCC6P1	ATP binding cassette subfamily C member 6 pseudogene 1	pseudo
ENSG00000261819	LOC728138	KIAA2013 pseudogene	pseudo
ENSG00000266274	RN7SL138P	RNA, 7SL, cytoplasmic 138, pseudogene	pseudo
ENSG00000266127	ZNF415P1	zinc finger protein 415 pseudogene 1	pseudo
ENSG00000171621	SPSB1	splA/ryanodine receptor domain and SOCS box containing 1	protein-coding
ENSG00000142583	SLC2A5	solute carrier family 2 member 5	protein-coding
ENSG00000162496	DHRS3	dehydrogenase/reductase 3	protein-coding
ENSG00000177674	AGTRAP	angiotensin II receptor associated protein	protein-coding
ENSG00000169504	CLIC4	chloride intracellular channel 4	protein-coding
ENSG00000162511	LAPTM5	lysosomal protein transmembrane 5	protein-coding
ENSG00000158195	WASF2	WASP family member 2	protein-coding
ENSG00000028137	TNFRSF1B	TNF receptor superfamily member 1B	protein-coding
ENSG00000174348	PODN	podocan	protein-coding
ENSG00000116985	BMP8B	bone morphogenetic protein 8b	protein-coding
ENSG00000171872	KLF17	Kruppel like factor 17	protein-coding
ENSG00000116729	WLS	Wnt ligand secretion mediator	protein-coding
ENSG00000132122	SPATA6	spermatogenesis associated 6	protein-coding
ENSG00000172380	GNG12	G protein subunit gamma 12	protein-coding
ENSG00000162618	ADGRL4	adhesion G protein-coupled receptor L4	protein-coding
ENSG00000116717	GADD45A	growth arrest and DNA damage inducible alpha	protein-coding
ENSG00000182183	SHISAL2A	shisa like 2A	protein-coding
ENSG00000117500	TMED5	transmembrane p24 trafficking protein 5	protein-coding
ENSG00000188641	DPYD	dihydropyrimidine dehydrogenase	protein-coding
ENSG00000282608	ADORA3	adenosine A3 receptor	protein-coding
ENSG00000154451	GBP5	guanylate binding protein 5	protein-coding
ENSG00000143119	CD53	CD53 molecule	protein-coding
ENSG00000116830	TTF2	transcription termination factor 2	protein-coding
ENSG00000116824	CD2	CD2 molecule	protein-coding
ENSG00000163154	TNFAIP8L2	TNF alpha induced protein 8 like 2	protein-coding
ENSG00000162739	SLAMF6	SLAM family member 6	protein-coding
ENSG00000163191	S100A11	S100 calcium binding protein A11	protein-coding
ENSG00000198771	RCSD1	RCSD domain containing 1	protein-coding
ENSG00000213064	SFT2D2	SFT2 domain containing 2	protein-coding
ENSG00000116815	CD58	CD58 molecule	protein-coding
ENSG00000186283	TOR3A	torsin family 3 member A	protein-coding
ENSG00000057252	SOAT1	sterol O-acyltransferase 1	protein-coding
ENSG00000123685	BATF3	basic leucine zipper ATF-like transcription factor 3	protein-coding
ENSG00000143842	SOX13	SRY-box transcription factor 13	protein-coding
ENSG00000117090	SLAMF1	signaling lymphocytic activation molecule family member 1	protein-coding
ENSG00000152104	PTPN14	protein tyrosine phosphatase non-receptor type 14	protein-coding
ENSG00000143641	GALNT2	polypeptide N-acetylgalactosaminyltransferase 2	protein-coding
ENSG00000009790	TRAF3IP3	TRAF3 interacting protein 3	protein-coding
ENSG00000123836	PFKFB2	6-phosphofructo-2-kinase/fructose-2,6-biphosphatase 2	protein-coding
ENSG00000081237	PTPRC	protein tyrosine phosphatase receptor type C	protein-coding
ENSG00000235750	KIAA0040	KIAA0040	protein-coding
ENSG00000090104	RGS1	regulator of G protein signaling 1	protein-coding
ENSG00000122223	CD244	CD244 molecule	protein-coding
ENSG00000117318	ID3	inhibitor of DNA binding 3, HLH protein	protein-coding
ENSG00000158714	SLAMF8	SLAM family member 8	protein-coding
ENSG00000177628	GBA	glucosylceramidase beta	protein-coding
ENSG00000162711	NLRP3	NLR family pyrin domain containing 3	protein-coding
ENSG00000156869	FRRS1	ferric chelate reductase 1	protein-coding
ENSG00000158710	TAGLN2	transgelin 2	protein-coding
ENSG00000066294	CD84	CD84 molecule	protein-coding
ENSG00000162946	DISC1	DISC1 scaffold protein	protein-coding
ENSG00000155366	RHOC	ras homolog family member C	protein-coding
ENSG00000120949	TNFRSF8	TNF receptor superfamily member 8	protein-coding
ENSG00000121900	TMEM54	transmembrane protein 54	protein-coding
ENSG00000158869	FCER1G	Fc fragment of IgE receptor Ig	protein-coding
ENSG00000084073	ZMPSTE24	zinc metallopeptidase STE24	protein-coding
ENSG00000049089	COL9A2	collagen type IX alpha 2 chain	protein-coding
ENSG00000171488	LRRC8C	leucine rich repeat containing 8 VRAC subunit C	protein-coding
ENSG00000173372	C1QA	complement C1q A chain	protein-coding
ENSG00000159189	C1QC	complement C1q C chain	protein-coding
ENSG00000173369	C1QB	complement C1q B chain	protein-coding
ENSG00000130775	THEMIS2	thymocyte selection associated family member 2	protein-coding
ENSG00000197520	FAM177B	family with sequence similarity 177 member B	protein-coding
ENSG00000187554	TLR5	toll like receptor 5	protein-coding
ENSG00000164010	ERMAP	erythroblast membrane associated protein (Scianna blood group)	protein-coding
ENSG00000143226	FCGR2A	Fc fragment of IgG receptor IIa	protein-coding
ENSG00000058668	ATP2B4	ATPase plasma membrane Ca2+ transporting 4	protein-coding
ENSG00000179403	VWA1	von Willebrand factor A domain containing 1	protein-coding
ENSG00000203747	FCGR3A	Fc fragment of IgG receptor IIIa	protein-coding
ENSG00000163909	HEYL	hes related family bHLH transcription factor with YRPW motif like	protein-coding
ENSG00000143369	ECM1	extracellular matrix protein 1	protein-coding
ENSG00000186517	ARHGAP30	Rho GTPase activating protein 30	protein-coding
ENSG00000064886	CHI3L2	chitinase 3 like 2	protein-coding
ENSG00000163565	IFI16	interferon gamma inducible protein 16	protein-coding
ENSG00000163131	CTSS	cathepsin S	protein-coding
ENSG00000162645	GBP2	guanylate binding protein 2	protein-coding
ENSG00000162654	GBP4	guanylate binding protein 4	protein-coding
ENSG00000132185	FCRLA	Fc receptor like A	protein-coding
ENSG00000117298	ECE1	endothelin converting enzyme 1	protein-coding
ENSG00000162542	TMCO4	transmembrane and coiled-coil domains 4	protein-coding
ENSG00000162631	NTNG1	netrin G1	protein-coding
ENSG00000162745	OLFML2B	olfactomedin like 2B	protein-coding
ENSG00000197747	S100A10	S100 calcium binding protein A10	protein-coding
ENSG00000162430	SELENON	selenoprotein N	protein-coding
ENSG00000162676	GFI1	growth factor independent 1 transcriptional repressor	protein-coding
ENSG00000153029	MR1	major histocompatibility complex, class I-related	protein-coding
ENSG00000134256	CD101	CD101 molecule	protein-coding
ENSG00000135838	NPL	N-acetylneuraminate pyruvate lyase	protein-coding
ENSG00000188643	S100A16	S100 calcium binding protein A16	protein-coding
ENSG00000119535	CSF3R	colony stimulating factor 3 receptor	protein-coding
ENSG00000138061	CYP1B1	cytochrome P450 family 1 subfamily B member 1	protein-coding
ENSG00000152518	ZFP36L2	ZFP36 ring finger protein like 2	protein-coding
ENSG00000163219	ARHGAP25	Rho GTPase activating protein 25	protein-coding
ENSG00000168874	ATOH8	atonal bHLH transcription factor 8	protein-coding
ENSG00000159399	HK2	hexokinase 2	protein-coding
ENSG00000042493	CAPG	capping actin protein, gelsolin like	protein-coding
ENSG00000118640	VAMP8	vesicle associated membrane protein 8	protein-coding
ENSG00000163235	TGFA	transforming growth factor alpha	protein-coding
ENSG00000226479	TMEM185B	transmembrane protein 185B	protein-coding
ENSG00000169756	LIMS1	LIM zinc finger domain containing 1	protein-coding
ENSG00000170485	NPAS2	neuronal PAS domain protein 2	protein-coding
ENSG00000115461	IGFBP5	insulin like growth factor binding protein 5	protein-coding
ENSG00000115919	KYNU	kynureninase	protein-coding
ENSG00000075884	ARHGAP15	Rho GTPase activating protein 15	protein-coding
ENSG00000136732	GYPC	glycophorin C (Gerbich blood group)	protein-coding
ENSG00000153208	MERTK	MER proto-oncogene, tyrosine kinase	protein-coding
ENSG00000130147	SH3BP4	SH3 domain binding protein 4	protein-coding
ENSG00000067066	SP100	SP100 nuclear antigen	protein-coding
ENSG00000196141	SPATS2L	spermatogenesis associated serine rich 2 like	protein-coding
ENSG00000168918	INPP5D	inositol polyphosphate-5-phosphatase D	protein-coding
ENSG00000119729	RHOQ	ras homolog family member Q	protein-coding
ENSG00000114993	RTKN	rhotekin	protein-coding
ENSG00000156966	B3GNT7	UDP-GlcNAc:betaGal beta-1,3-N-acetylglucosaminyltransferase 7	protein-coding
ENSG00000079263	SP140	SP140 nuclear body protein	protein-coding
ENSG00000064012	CASP8	caspase 8	protein-coding
ENSG00000136546	SCN7A	sodium voltage-gated channel alpha subunit 7	protein-coding
ENSG00000153823	PID1	phosphotyrosine interaction domain containing 1	protein-coding
ENSG00000135919	SERPINE2	serpin family E member 2	protein-coding
ENSG00000115935	WIPF1	WAS/WASL interacting protein family member 1	protein-coding
ENSG00000065911	MTHFD2	methylenetetrahydrofolate dehydrogenase (NADP+ dependent) 2, methenyltetrahydrofolate cyclohydrolase	protein-coding
ENSG00000185404	SP140L	SP140 nuclear body protein like	protein-coding
ENSG00000153094	BCL2L11	BCL2 like 11	protein-coding
ENSG00000135899	SP110	SP110 nuclear body protein	protein-coding
ENSG00000123609	NMI	N-myc and STAT interactor	protein-coding
ENSG00000196843	ARID5A	AT-rich interaction domain 5A	protein-coding
ENSG00000125637	PSD4	pleckstrin and Sec7 domain containing 4	protein-coding
ENSG00000079308	TNS1	tensin 1	protein-coding
ENSG00000173705	SUSD5	sushi domain containing 5	protein-coding
ENSG00000170293	CMTM8	CKLF like MARVEL transmembrane domain containing 8	protein-coding
ENSG00000144566	RAB5A	RAB5A, member RAS oncogene family	protein-coding
ENSG00000170275	CRTAP	cartilage associated protein	protein-coding
ENSG00000170017	ALCAM	activated leukocyte cell adhesion molecule	protein-coding
ENSG00000010327	STAB1	stabilin 1	protein-coding
ENSG00000163814	CDCP1	CUB domain containing protein 1	protein-coding
ENSG00000163513	TGFBR2	transforming growth factor beta receptor 2	protein-coding
ENSG00000121578	B4GALT4	beta-1,4-galactosyltransferase 4	protein-coding
ENSG00000180353	HCLS1	hematopoietic cell-specific Lyn substrate 1	protein-coding
ENSG00000144843	ADPRH	ADP-ribosylarginine hydrolase	protein-coding
ENSG00000114013	CD86	CD86 molecule	protein-coding
ENSG00000118849	RARRES1	retinoic acid receptor responder 1	protein-coding
ENSG00000114790	ARHGEF26	Rho guanine nucleotide exchange factor 26	protein-coding
ENSG00000181804	SLC9A9	solute carrier family 9 member A9	protein-coding
ENSG00000118855	MFSD1	major facilitator superfamily domain containing 1	protein-coding
ENSG00000152952	PLOD2	procollagen-lysine,2-oxoglutarate 5-dioxygenase 2	protein-coding
ENSG00000163840	DTX3L	deltex E3 ubiquitin ligase 3L	protein-coding
ENSG00000136514	RTP4	receptor transporter protein 4	protein-coding
ENSG00000196083	IL1RAP	interleukin 1 receptor accessory protein	protein-coding
ENSG00000172578	KLHL6	kelch like family member 6	protein-coding
ENSG00000090530	P3H2	prolyl 3-hydroxylase 2	protein-coding
ENSG00000189058	APOD	apolipoprotein D	protein-coding
ENSG00000163898	LIPH	lipase H	protein-coding
ENSG00000153283	CD96	CD96 molecule	protein-coding
ENSG00000181458	TMEM45A	transmembrane protein 45A	protein-coding
ENSG00000075785	RAB7A	RAB7A, member RAS oncogene family	protein-coding
ENSG00000163347	CLDN1	claudin 1	protein-coding
ENSG00000172340	SUCLG2	succinate-CoA ligase GDP-forming subunit beta	protein-coding
ENSG00000091527	CDV3	CDV3 homolog	protein-coding
ENSG00000073849	ST6GAL1	ST6 beta-galactoside alpha-2,6-sialyltransferase 1	protein-coding
ENSG00000172037	LAMB2	laminin subunit beta 2	protein-coding
ENSG00000196639	HRH1	histamine receptor H1	protein-coding
ENSG00000187098	MITF	melanocyte inducing transcription factor	protein-coding
ENSG00000233276	GPX1	glutathione peroxidase 1	protein-coding
ENSG00000067560	RHOA	ras homolog family member A	protein-coding
ENSG00000163820	FYCO1	FYVE and coiled-coil domain autophagy adaptor 1	protein-coding
ENSG00000172215	CXCR6	C-X-C motif chemokine receptor 6	protein-coding
ENSG00000184500	PROS1	protein S	protein-coding
ENSG00000172667	ZMAT3	zinc finger matrin-type 3	protein-coding
ENSG00000180914	OXTR	oxytocin receptor	protein-coding
ENSG00000160791	CCR5	C-C motif chemokine receptor 5	protein-coding
ENSG00000004399	PLXND1	plexin D1	protein-coding
ENSG00000109667	SLC2A9	solute carrier family 2 member 9	protein-coding
ENSG00000152953	STK32B	serine/threonine kinase 32B	protein-coding
ENSG00000087266	SH3BP2	SH3 domain binding protein 2	protein-coding
ENSG00000071127	WDR1	WD repeat domain 1	protein-coding
ENSG00000013288	MAN2B2	mannosidase alpha class 2B member 2	protein-coding
ENSG00000168884	TNIP2	TNFAIP3 interacting protein 2	protein-coding
ENSG00000197712	FAM114A1	family with sequence similarity 114 member A1	protein-coding
ENSG00000163694	RBM47	RNA binding motif protein 47	protein-coding
ENSG00000174130	TLR6	toll like receptor 6	protein-coding
ENSG00000168421	RHOH	ras homolog family member H	protein-coding
ENSG00000129116	PALLD	palladin, cytoskeletal associated protein	protein-coding
ENSG00000151617	EDNRA	endothelin receptor type A	protein-coding
ENSG00000164342	TLR3	toll like receptor 3	protein-coding
ENSG00000163453	IGFBP7	insulin like growth factor binding protein 7	protein-coding
ENSG00000084093	REST	RE1 silencing transcription factor	protein-coding
ENSG00000164111	ANXA5	annexin A5	protein-coding
ENSG00000137462	TLR2	toll like receptor 2	protein-coding
ENSG00000256043	CTSO	cathepsin O	protein-coding
ENSG00000121895	TMEM156	transmembrane protein 156	protein-coding
ENSG00000205403	CFI	complement factor I	protein-coding
ENSG00000125089	SH3TC1	SH3 domain and tetratricopeptide repeats 1	protein-coding
ENSG00000181381	DDX60L	DExD/H-box 60 like	protein-coding
ENSG00000112902	SEMA5A	semaphorin 5A	protein-coding
ENSG00000133401	PDZD2	PDZ domain containing 2	protein-coding
ENSG00000145623	OSMR	oncostatin M receptor	protein-coding
ENSG00000153071	DAB2	DAB adaptor protein 2	protein-coding
ENSG00000113296	THBS4	thrombospondin 4	protein-coding
ENSG00000081059	TCF7	transcription factor 7	protein-coding
ENSG00000164283	ESM1	endothelial cell specific molecule 1	protein-coding
ENSG00000135077	HAVCR2	hepatitis A virus cellular receptor 2	protein-coding
ENSG00000113732	ATP6V0E1	ATPase H+ transporting V0 subunit e1	protein-coding
ENSG00000145685	LHFPL2	LHFPL tetraspan subfamily member 2	protein-coding
ENSG00000120725	SIL1	SIL1 nucleotide exchange factor	protein-coding
ENSG00000134516	DOCK2	dedicator of cytokinesis 2	protein-coding
ENSG00000164574	GALNT10	polypeptide N-acetylgalactosaminyltransferase 10	protein-coding
ENSG00000182578	CSF1R	colony stimulating factor 1 receptor	protein-coding
ENSG00000164307	ERAP1	endoplasmic reticulum aminopeptidase 1	protein-coding
ENSG00000112977	DAP	death associated protein	protein-coding
ENSG00000113263	ITK	IL2 inducible T cell kinase	protein-coding
ENSG00000043462	LCP2	lymphocyte cytosolic protein 2	protein-coding
ENSG00000153113	CAST	calpastatin	protein-coding
ENSG00000082074	FYB1	FYN binding protein 1	protein-coding
ENSG00000183876	ARSI	arylsulfatase family member I	protein-coding
ENSG00000019582	CD74	CD74 molecule	protein-coding
ENSG00000256235	SMIM3	small integral membrane protein 3	protein-coding
ENSG00000124782	RREB1	ras responsive element binding protein 1	protein-coding
ENSG00000206503	HLA-A	major histocompatibility complex, class I, A	protein-coding
ENSG00000156639	ZFAND3	zinc finger AN1-type containing 3	protein-coding
ENSG00000198502	HLA-DRB5	major histocompatibility complex, class II, DR beta 5	protein-coding
ENSG00000065308	TRAM2	translocation associated membrane protein 2	protein-coding
ENSG00000196126	HLA-DRB1	major histocompatibility complex, class II, DR beta 1	protein-coding
ENSG00000012660	ELOVL5	ELOVL fatty acid elongase 5	protein-coding
ENSG00000124813	RUNX2	RUNX family transcription factor 2	protein-coding
ENSG00000161911	TREML1	triggering receptor expressed on myeloid cells like 1	protein-coding
ENSG00000146192	FGD2	FYVE, RhoGEF and PH domain containing 2	protein-coding
ENSG00000137413	TAF8	TATA-box binding protein associated factor 8	protein-coding
ENSG00000079819	EPB41L2	erythrocyte membrane protein band 4.1 like 2	protein-coding
ENSG00000111885	MAN1A1	mannosidase alpha class 1A member 1	protein-coding
ENSG00000196735	HLA-DQA1	major histocompatibility complex, class II, DQ alpha 1	protein-coding
ENSG00000153721	CNKSR3	CNKSR family member 3	protein-coding
ENSG00000164440	TXLNB	taxilin beta	protein-coding
ENSG00000118503	TNFAIP3	TNF alpha induced protein 3	protein-coding
ENSG00000146376	ARHGAP18	Rho GTPase activating protein 18	protein-coding
ENSG00000152818	UTRN	utrophin	protein-coding
ENSG00000168994	PXDC1	PX domain containing 1	protein-coding
ENSG00000021355	SERPINB1	serpin family B member 1	protein-coding
ENSG00000124570	SERPINB6	serpin family B member 6	protein-coding
ENSG00000204642	HLA-F	major histocompatibility complex, class I, F	protein-coding
ENSG00000137161	CNPY3	canopy FGF signaling regulator 3	protein-coding
ENSG00000112297	CRYBG1	crystallin beta-gamma domain containing 1	protein-coding
ENSG00000204540	PSORS1C1	psoriasis susceptibility 1 candidate 1	protein-coding
ENSG00000096060	FKBP5	FKBP prolyl isomerase 5	protein-coding
ENSG00000124491	F13A1	coagulation factor XIII A chain	protein-coding
ENSG00000112343	TRIM38	tripartite motif containing 38	protein-coding
ENSG00000204482	LST1	leukocyte specific transcript 1	protein-coding
ENSG00000204472	AIF1	allograft inflammatory factor 1	protein-coding
ENSG00000242574	HLA-DMB	major histocompatibility complex, class II, DM beta	protein-coding
ENSG00000204257	HLA-DMA	major histocompatibility complex, class II, DM alpha	protein-coding
ENSG00000204592	HLA-E	major histocompatibility complex, class I, E	protein-coding
ENSG00000204525	HLA-C	major histocompatibility complex, class I, C	protein-coding
ENSG00000237541	HLA-DQA1	major histocompatibility complex, class II, DQ alpha 1	protein-coding
ENSG00000237541	HLA-DQA2	major histocompatibility complex, class II, DQ alpha 2	protein-coding
ENSG00000232629	HLA-DQB2	major histocompatibility complex, class II, DQ beta 2	protein-coding
ENSG00000204264	PSMB8	proteasome 20S subunit beta 8	protein-coding
ENSG00000010704	HFE	homeostatic iron regulator	protein-coding
ENSG00000234745	HLA-B	major histocompatibility complex, class I, B	protein-coding
ENSG00000204287	HLA-DRA	major histocompatibility complex, class II, DR alpha	protein-coding
ENSG00000244731	C4A	complement C4A (Rodgers blood group)	protein-coding
ENSG00000244731	LOC110384692	complement C4A (Rodgers blood group)-like	protein-coding
ENSG00000224389	C4B	complement C4B (Chido blood group)	protein-coding
ENSG00000186470	BTN3A2	butyrophilin subfamily 3 member A2	protein-coding
ENSG00000111801	BTN3A3	butyrophilin subfamily 3 member A3	protein-coding
ENSG00000186340	THBS2	thrombospondin 2	protein-coding
ENSG00000026297	RNASET2	ribonuclease T2	protein-coding
ENSG00000118523	CCN2	cellular communication network factor 2	protein-coding
ENSG00000204252	HLA-DOA	major histocompatibility complex, class II, DO alpha	protein-coding
ENSG00000231389	HLA-DPA1	major histocompatibility complex, class II, DP alpha 1	protein-coding
ENSG00000223865	HLA-DPB1	major histocompatibility complex, class II, DP beta 1	protein-coding
ENSG00000118515	SGK1	serum/glucocorticoid regulated kinase 1	protein-coding
ENSG00000135318	NT5E	5'-nucleotidase ecto	protein-coding
ENSG00000177706	FAM20C	FAM20C golgi associated secretory pathway kinase	protein-coding
ENSG00000106546	AHR	aryl hydrocarbon receptor	protein-coding
ENSG00000105855	ITGB8	integrin subunit beta 8	protein-coding
ENSG00000122679	RAMP3	receptor activity modifying protein 3	protein-coding
ENSG00000185811	IKZF1	IKAROS family zinc finger 1	protein-coding
ENSG00000127946	HIP1	huntingtin interacting protein 1	protein-coding
ENSG00000106366	SERPINE1	serpin family E member 1	protein-coding
ENSG00000019991	HGF	hepatocyte growth factor	protein-coding
ENSG00000106397	PLOD3	procollagen-lysine,2-oxoglutarate 5-dioxygenase 3	protein-coding
ENSG00000105971	CAV2	caveolin 2	protein-coding
ENSG00000105967	TFEC	transcription factor EC	protein-coding
ENSG00000059378	PARP12	poly(ADP-ribose) polymerase family member 12	protein-coding
ENSG00000128567	PODXL	podocalyxin like	protein-coding
ENSG00000133574	GIMAP4	GTPase, IMAP family member 4	protein-coding
ENSG00000170381	SEMA3E	semaphorin 3E	protein-coding
ENSG00000105851	PIK3CG	phosphatidylinositol-4,5-bisphosphate 3-kinase catalytic subunit gamma	protein-coding
ENSG00000182158	CREB3L2	cAMP responsive element binding protein 3 like 2	protein-coding
ENSG00000059377	TBXAS1	thromboxane A synthase 1	protein-coding
ENSG00000136235	GPNMB	glycoprotein nmb	protein-coding
ENSG00000106560	GIMAP2	GTPase, IMAP family member 2	protein-coding
ENSG00000106565	TMEM176B	transmembrane protein 176B	protein-coding
ENSG00000002933	TMEM176A	transmembrane protein 176A	protein-coding
ENSG00000176402	GJC3	gap junction protein gamma 3	protein-coding
ENSG00000106538	RARRES2	retinoic acid receptor responder 2	protein-coding
ENSG00000106624	AEBP1	AE binding protein 1	protein-coding
ENSG00000105974	CAV1	caveolin 1	protein-coding
ENSG00000146535	GNA12	G protein subunit alpha 12	protein-coding
ENSG00000198286	CARD11	caspase recruitment domain family member 11	protein-coding
ENSG00000122641	INHBA	inhibin subunit beta A	protein-coding
ENSG00000105939	ZC3HAV1	zinc finger CCCH-type containing, antiviral 1	protein-coding
ENSG00000008311	AASS	aminoadipate-semialdehyde synthase	protein-coding
ENSG00000197448	GSTK1	glutathione S-transferase kappa 1	protein-coding
ENSG00000122783	CYREN	cell cycle regulator of NHEJ	protein-coding
ENSG00000169871	TRIM56	tripartite motif containing 56	protein-coding
ENSG00000187037	GPR141	G protein-coupled receptor 141	protein-coding
ENSG00000174945	AMZ1	archaelysin family metallopeptidase 1	protein-coding
ENSG00000182162	P2RY8	P2Y receptor family member 8	protein-coding
ENSG00000101825	MXRA5	matrix remodeling associated 5	protein-coding
ENSG00000165168	CYBB	cytochrome b-245 beta chain	protein-coding
ENSG00000155659	VSIG4	V-set and immunoglobulin domain containing 4	protein-coding
ENSG00000147202	DIAPH2	diaphanous related formin 2	protein-coding
ENSG00000047648	ARHGAP6	Rho GTPase activating protein 6	protein-coding
ENSG00000015285	WAS	WASP actin nucleation promoting factor	protein-coding
ENSG00000102024	PLS3	plastin 3	protein-coding
ENSG00000129675	ARHGEF6	Rac/Cdc42 guanine nucleotide exchange factor 6	protein-coding
ENSG00000160219	GAB3	GRB2 associated binding protein 3	protein-coding
ENSG00000133138	TBC1D8B	TBC1 domain family member 8B	protein-coding
ENSG00000131724	IL13RA1	interleukin 13 receptor subunit alpha 1	protein-coding
ENSG00000102265	TIMP1	TIMP metallopeptidase inhibitor 1	protein-coding
ENSG00000196664	TLR7	toll like receptor 7	protein-coding
ENSG00000156313	RPGR	retinitis pigmentosa GTPase regulator	protein-coding
ENSG00000130021	PUDP	pseudouridine 5'-phosphatase	protein-coding
ENSG00000101916	TLR8	toll like receptor 8	protein-coding
ENSG00000171659	GPR34	G protein-coupled receptor 34	protein-coding
ENSG00000010671	BTK	Bruton tyrosine kinase	protein-coding
ENSG00000147065	MSN	moesin	protein-coding
ENSG00000198223	CSF2RA	colony stimulating factor 2 receptor subunit alpha	protein-coding
ENSG00000102034	ELF4	E74 like ETS transcription factor 4	protein-coding
ENSG00000182492	BGN	biglycan	protein-coding
ENSG00000158352	SHROOM4	shroom family member 4	protein-coding
ENSG00000102158	MAGT1	magnesium transporter 1	protein-coding
ENSG00000076770	MBNL3	muscleblind like splicing regulator 3	protein-coding
ENSG00000173281	PPP1R3B	protein phosphatase 1 regulatory subunit 3B	protein-coding
ENSG00000147408	CSGALNACT1	chondroitin sulfate N-acetylgalactosaminyltransferase 1	protein-coding
ENSG00000038945	MSR1	macrophage scavenger receptor 1	protein-coding
ENSG00000168077	SCARA3	scavenger receptor class A member 3	protein-coding
ENSG00000042980	ADAM28	ADAM metallopeptidase domain 28	protein-coding
ENSG00000137573	SULF1	sulfatase 1	protein-coding
ENSG00000221869	CEBPD	CCAAT enhancer binding protein delta	protein-coding
ENSG00000156804	FBXO32	F-box protein 32	protein-coding
ENSG00000121039	RDH10	retinol dehydrogenase 10	protein-coding
ENSG00000178685	PARP10	poly(ADP-ribose) polymerase family member 10	protein-coding
ENSG00000104205	SGK3	serum/glucocorticoid regulated kinase family member 3	protein-coding
ENSG00000169499	PLEKHA2	pleckstrin homology domain containing A2	protein-coding
ENSG00000104368	PLAT	plasminogen activator, tissue type	protein-coding
ENSG00000147883	CDKN2B	cyclin dependent kinase inhibitor 2B	protein-coding
ENSG00000204291	COL15A1	collagen type XV alpha 1 chain	protein-coding
ENSG00000213694	S1PR3	sphingosine-1-phosphate receptor 3	protein-coding
ENSG00000213694	C9orf47	chromosome 9 open reading frame 47	protein-coding
ENSG00000106785	TRIM14	tripartite motif containing 14	protein-coding
ENSG00000135046	ANXA1	annexin A1	protein-coding
ENSG00000095303	PTGS1	prostaglandin-endoperoxide synthase 1	protein-coding
ENSG00000165025	SYK	spleen associated tyrosine kinase	protein-coding
ENSG00000137076	TLN1	talin 1	protein-coding
ENSG00000197355	UAP1L1	UDP-N-acetylglucosamine pyrophosphorylase 1 like 1	protein-coding
ENSG00000106948	AKNA	AT-hook transcription factor	protein-coding
ENSG00000119408	NEK6	NIMA related kinase 6	protein-coding
ENSG00000165029	ABCA1	ATP binding cassette subfamily A member 1	protein-coding
ENSG00000147889	CDKN2A	cyclin dependent kinase inhibitor 2A	protein-coding
ENSG00000106952	TNFSF8	TNF superfamily member 8	protein-coding
ENSG00000107099	DOCK8	dedicator of cytokinesis 8	protein-coding
ENSG00000053918	KCNQ1	potassium voltage-gated channel subfamily Q member 1	protein-coding
ENSG00000135378	PRRG4	proline rich and Gla domain 4	protein-coding
ENSG00000213445	SIPA1	signal-induced proliferation-associated 1	protein-coding
ENSG00000006534	ALDH3B1	aldehyde dehydrogenase 3 family member B1	protein-coding
ENSG00000110104	CCDC86	coiled-coil domain containing 86	protein-coding
ENSG00000126391	FRMD8	FERM domain containing 8	protein-coding
ENSG00000110092	CCND1	cyclin D1	protein-coding
ENSG00000137491	SLCO2B1	solute carrier organic anion transporter family member 2B1	protein-coding
ENSG00000110057	UNC93B1	unc-93 homolog B1, TLR signaling regulator	protein-coding
ENSG00000150687	PRSS23	serine protease 23	protein-coding
ENSG00000149256	TENM4	teneurin transmembrane protein 4	protein-coding
ENSG00000019144	PHLDB1	pleckstrin homology like domain family B member 1	protein-coding
ENSG00000134954	ETS1	ETS proto-oncogene 1, transcription factor	protein-coding
ENSG00000166927	MS4A7	membrane spanning 4-domains A7	protein-coding
ENSG00000166928	MS4A14	membrane spanning 4-domains A14	protein-coding
ENSG00000150782	IL18	interleukin 18	protein-coding
ENSG00000130592	LSP1	lymphocyte specific protein 1	protein-coding
ENSG00000165458	INPPL1	inositol polyphosphate phosphatase like 1	protein-coding
ENSG00000133789	SWAP70	switching B cell complex subunit SWAP70	protein-coding
ENSG00000157613	CREB3L1	cAMP responsive element binding protein 3 like 1	protein-coding
ENSG00000110324	IL10RA	interleukin 10 receptor subunit alpha	protein-coding
ENSG00000021762	OSBPL5	oxysterol binding protein like 5	protein-coding
ENSG00000133321	PLAAT4	phospholipase A and acyltransferase 4	protein-coding
ENSG00000184743	ATL3	atlastin GTPase 3	protein-coding
ENSG00000197702	PARVA	parvin alpha	protein-coding
ENSG00000149781	FERMT3	FERM domain containing kindlin 3	protein-coding
ENSG00000109861	CTSC	cathepsin C	protein-coding
ENSG00000066336	SPI1	Spi-1 proto-oncogene	protein-coding
ENSG00000149150	SLC43A1	solute carrier family 43 member 1	protein-coding
ENSG00000149131	SERPING1	serpin family G member 1	protein-coding
ENSG00000109854	HTATIP2	HIV-1 Tat interactive protein 2	protein-coding
ENSG00000168056	LTBP3	latent transforming growth factor beta binding protein 3	protein-coding
ENSG00000204381	LAYN	layilin	protein-coding
ENSG00000214787	MS4A4E	membrane spanning 4-domains A4E	protein-coding
ENSG00000110079	MS4A4A	membrane spanning 4-domains A4A	protein-coding
ENSG00000110446	SLC15A3	solute carrier family 15 member 3	protein-coding
ENSG00000177105	RHOG	ras homolog family member G	protein-coding
ENSG00000110448	CD5	CD5 molecule	protein-coding
ENSG00000149499	EML3	EMAP like 3	protein-coding
ENSG00000089597	GANAB	glucosidase II alpha subunit	protein-coding
ENSG00000196954	CASP4	caspase 4	protein-coding
ENSG00000137752	CASP1	caspase 1	protein-coding
ENSG00000166340	TPP1	tripeptidyl peptidase 1	protein-coding
ENSG00000166801	FAM111A	FAM111 trypsin like peptidase A	protein-coding
ENSG00000110077	MS4A6A	membrane spanning 4-domains A6A	protein-coding
ENSG00000067082	KLF6	Kruppel like factor 6	protein-coding
ENSG00000026025	VIM	vimentin	protein-coding
ENSG00000099250	NRP1	neuropilin 1	protein-coding
ENSG00000148484	RSU1	Ras suppressor protein 1	protein-coding
ENSG00000128815	WDFY4	WDFY family member 4	protein-coding
ENSG00000148655	LRMDA	leucine rich melanocyte differentiation associated	protein-coding
ENSG00000152766	ANKRD22	ankyrin repeat domain 22	protein-coding
ENSG00000107719	PALD1	phosphatase domain containing paladin 1	protein-coding
ENSG00000155629	PIK3AP1	phosphoinositide-3-kinase adaptor protein 1	protein-coding
ENSG00000077420	APBB1IP	amyloid beta precursor protein binding family B member 1 interacting protein	protein-coding
ENSG00000166033	HTRA1	HtrA serine peptidase 1	protein-coding
ENSG00000095585	BLNK	B cell linker	protein-coding
ENSG00000150760	DOCK1	dedicator of cytokinesis 1	protein-coding
ENSG00000150093	ITGB1	integrin subunit beta 1	protein-coding
ENSG00000183346	CABCOCO1	ciliary associated calcium binding coiled-coil 1	protein-coding
ENSG00000165424	ZCCHC24	zinc finger CCHC-type containing 24	protein-coding
ENSG00000138185	ENTPD1	ectonucleoside triphosphate diphosphohydrolase 1	protein-coding
ENSG00000119917	IFIT3	interferon induced protein with tetratricopeptide repeats 3	protein-coding
ENSG00000151650	VENTX	VENT homeobox	protein-coding
ENSG00000171860	C3AR1	complement C3a receptor 1	protein-coding
ENSG00000139055	ERP27	endoplasmic reticulum protein 27	protein-coding
ENSG00000172243	CLEC7A	C-type lectin domain containing 7A	protein-coding
ENSG00000213809	KLRK1	killer cell lectin like receptor K1	protein-coding
ENSG00000213809	KLRC4-KLRK1	KLRC4-KLRK1 readthrough	protein-coding
ENSG00000121316	PLBD1	phospholipase B domain containing 1	protein-coding
ENSG00000179715	PCED1B	PC-esterase domain containing 1B	protein-coding
ENSG00000174600	CMKLR1	chemerin chemokine-like receptor 1	protein-coding
ENSG00000111252	SH2B3	SH2B adaptor protein 3	protein-coding
ENSG00000110917	MLEC	malectin	protein-coding
ENSG00000136048	DRAM1	DNA damage regulated autophagy modulator 1	protein-coding
ENSG00000123384	LRP1	LDL receptor related protein 1	protein-coding
ENSG00000123338	NCKAP1L	NCK associated protein 1 like	protein-coding
ENSG00000135678	CPM	carboxypeptidase M	protein-coding
ENSG00000111348	ARHGDIB	Rho GDP dissociation inhibitor beta	protein-coding
ENSG00000111696	NT5DC3	5'-nucleotidase domain containing 3	protein-coding
ENSG00000151062	CACNA2D4	calcium voltage-gated channel auxiliary subunit alpha2delta 4	protein-coding
ENSG00000175899	A2M	alpha-2-macroglobulin	protein-coding
ENSG00000205810	KLRC3	killer cell lectin like receptor C3	protein-coding
ENSG00000182326	C1S	complement C1s	protein-coding
ENSG00000159403	C1R	complement C1r	protein-coding
ENSG00000010610	CD4	CD4 molecule	protein-coding
ENSG00000111679	PTPN6	protein tyrosine phosphatase non-receptor type 6	protein-coding
ENSG00000067182	TNFRSF1A	TNF receptor superfamily member 1A	protein-coding
ENSG00000110799	VWF	von Willebrand factor	protein-coding
ENSG00000110876	SELPLG	selectin P ligand	protein-coding
ENSG00000135404	CD63	CD63 molecule	protein-coding
ENSG00000177575	CD163	CD163 molecule	protein-coding
ENSG00000188906	LRRK2	leucine rich repeat kinase 2	protein-coding
ENSG00000111331	OAS3	2'-5'-oligoadenylate synthetase 3	protein-coding
ENSG00000177119	ANO6	anoctamin 6	protein-coding
ENSG00000090376	IRAK3	interleukin 1 receptor associated kinase 3	protein-coding
ENSG00000139278	GLIPR1	GLI pathogenesis related 1	protein-coding
ENSG00000139178	C1RL	complement C1r subcomponent like	protein-coding
ENSG00000181234	TMEM132C	transmembrane protein 132C	protein-coding
ENSG00000118308	IRAG2	inositol 1,4,5-triphosphate receptor associated 2	protein-coding
ENSG00000102699	PARP4	poly(ADP-ribose) polymerase family member 4	protein-coding
ENSG00000102531	FNDC3A	fibronectin type III domain containing 3A	protein-coding
ENSG00000136147	PHF11	PHD finger protein 11	protein-coding
ENSG00000120690	ELF1	E74 like ETS transcription factor 1	protein-coding
ENSG00000125285	SOX21	SRY-box transcription factor 21	protein-coding
ENSG00000150907	FOXO1	forkhead box O1	protein-coding
ENSG00000125257	ABCC4	ATP binding cassette subfamily C member 4	protein-coding
ENSG00000185896	LAMP1	lysosomal associated membrane protein 1	protein-coding
ENSG00000088448	ANKRD10	ankyrin repeat domain 10	protein-coding
ENSG00000185989	RASA3	RAS p21 protein activator 3	protein-coding
ENSG00000152213	ARL11	ADP ribosylation factor like GTPase 11	protein-coding
ENSG00000132965	ALOX5AP	arachidonate 5-lipoxygenase activating protein	protein-coding
ENSG00000102524	TNFSF13B	TNF superfamily member 13b	protein-coding
ENSG00000068650	ATP11A	ATPase phospholipid transporting 11A	protein-coding
ENSG00000140030	GPR65	G protein-coupled receptor 65	protein-coding
ENSG00000183484	GPR132	G protein-coupled receptor 132	protein-coding
ENSG00000100599	RIN3	Ras and Rab interactor 3	protein-coding
ENSG00000197324	LRP10	LDL receptor related protein 10	protein-coding
ENSG00000100504	PYGL	glycogen phosphorylase L	protein-coding
ENSG00000170348	TMED10	transmembrane p24 trafficking protein 10	protein-coding
ENSG00000119655	NPC2	NPC intracellular cholesterol transporter 2	protein-coding
ENSG00000169413	RNASE6	ribonuclease A family member k6	protein-coding
ENSG00000169385	RNASE2	ribonuclease A family member 2	protein-coding
ENSG00000203485	INF2	inverted formin 2	protein-coding
ENSG00000129465	RIPK3	receptor interacting serine/threonine kinase 3	protein-coding
ENSG00000072415	PALS1	protein associated with LIN7 1, MAGUK family member	protein-coding
ENSG00000155465	SLC7A7	solute carrier family 7 member 7	protein-coding
ENSG00000140092	FBLN5	fibulin 5	protein-coding
ENSG00000100490	CDKL1	cyclin dependent kinase like 1	protein-coding
ENSG00000072110	ACTN1	actinin alpha 1	protein-coding
ENSG00000027075	PRKCH	protein kinase C eta	protein-coding
ENSG00000176438	SYNE3	spectrin repeat containing nuclear envelope family member 3	protein-coding
ENSG00000273749	CYFIP1	cytoplasmic FMR1 interacting protein 1	protein-coding
ENSG00000092531	SNAP23	synaptosome associated protein 23	protein-coding
ENSG00000137841	PLCB2	phospholipase C beta 2	protein-coding
ENSG00000173546	CSPG4	chondroitin sulfate proteoglycan 4	protein-coding
ENSG00000103966	EHD4	EH domain containing 4	protein-coding
ENSG00000188549	CCDC9B	coiled-coil domain containing 9B	protein-coding
ENSG00000140497	SCAMP2	secretory carrier membrane protein 2	protein-coding
ENSG00000128928	IVD	isovaleryl-CoA dehydrogenase	protein-coding
ENSG00000182253	SYNM	synemin	protein-coding
ENSG00000169105	CHST14	carbohydrate sulfotransferase 14	protein-coding
ENSG00000138600	SPPL2A	signal peptide peptidase like 2A	protein-coding
ENSG00000028528	SNX1	sorting nexin 1	protein-coding
ENSG00000182718	ANXA2	annexin A2	protein-coding
ENSG00000166710	B2M	beta-2-microglobulin	protein-coding
ENSG00000157766	ACAN	aggrecan	protein-coding
ENSG00000104067	TJP1	tight junction protein 1	protein-coding
ENSG00000172183	ISG20	interferon stimulated exonuclease gene 20	protein-coding
ENSG00000069869	NEDD4	NEDD4 E3 ubiquitin protein ligase	protein-coding
ENSG00000140575	IQGAP1	IQ motif containing GTPase activating protein 1	protein-coding
ENSG00000103381	CPPED1	calcineurin like phosphoesterase domain containing 1	protein-coding
ENSG00000103522	IL21R	interleukin 21 receptor	protein-coding
ENSG00000237515	SHISA9	shisa family member 9	protein-coding
ENSG00000103449	SALL1	spalt like transcription factor 1	protein-coding
ENSG00000087253	LPCAT2	lysophosphatidylcholine acyltransferase 2	protein-coding
ENSG00000167261	DPEP2	dipeptidase 2	protein-coding
ENSG00000197943	PLCG2	phospholipase C gamma 2	protein-coding
ENSG00000135736	CCDC102A	coiled-coil domain containing 102A	protein-coding
ENSG00000051523	CYBA	cytochrome b-245 alpha chain	protein-coding
ENSG00000103335	PIEZO1	piezo type mechanosensitive ion channel component 1	protein-coding
ENSG00000140836	ZFHX3	zinc finger homeobox 3	protein-coding
ENSG00000103005	USB1	U6 snRNA biogenesis phosphodiesterase 1	protein-coding
ENSG00000103187	COTL1	coactosin like F-actin binding protein 1	protein-coding
ENSG00000099377	HSD3B7	hydroxy-delta-5-steroid dehydrogenase, 3 beta- and steroid delta-isomerase 7	protein-coding
ENSG00000140749	IGSF6	immunoglobulin superfamily member 6	protein-coding
ENSG00000169896	ITGAM	integrin subunit alpha M	protein-coding
ENSG00000140678	ITGAX	integrin subunit alpha X	protein-coding
ENSG00000167208	SNX20	sorting nexin 20	protein-coding
ENSG00000140853	NLRC5	NLR family CARD domain containing 5	protein-coding
ENSG00000237172	B3GNT9	UDP-GlcNAc:betaGal beta-1,3-N-acetylglucosaminyltransferase 9	protein-coding
ENSG00000005844	ITGAL	integrin subunit alpha L	protein-coding
ENSG00000121281	ADCY7	adenylate cyclase 7	protein-coding
ENSG00000140931	CMTM3	CKLF like MARVEL transmembrane domain containing 3	protein-coding
ENSG00000179583	CIITA	class II major histocompatibility complex transactivator	protein-coding
ENSG00000189067	LITAF	lipopolysaccharide induced TNF factor	protein-coding
ENSG00000205730	ITPRIPL2	ITPRIP like 2	protein-coding
ENSG00000067955	CBFB	core-binding factor subunit beta	protein-coding
ENSG00000168418	KCNG4	potassium voltage-gated channel modifier subfamily G member 4	protein-coding
ENSG00000161929	SCIMP	SLP adaptor and CSK interacting membrane protein	protein-coding
ENSG00000184060	ADAP2	ArfGAP with dual PH domains 2	protein-coding
ENSG00000161405	IKZF3	IKAROS family zinc finger 3	protein-coding
ENSG00000181481	RNF135	ring finger protein 135	protein-coding
ENSG00000184988	TMEM106A	transmembrane protein 106A	protein-coding
ENSG00000168961	LGALS9	galectin 9	protein-coding
ENSG00000108798	ABI3	ABI family member 3	protein-coding
ENSG00000185862	EVI2B	ecotropic viral integration site 2B	protein-coding
ENSG00000173918	C1QTNF1	C1q and TNF related 1	protein-coding
ENSG00000166263	STXBP4	syntaxin binding protein 4	protein-coding
ENSG00000173821	RNF213	ring finger protein 213	protein-coding
ENSG00000166292	TMEM100	transmembrane protein 100	protein-coding
ENSG00000167711	SERPINF2	serpin family F member 2	protein-coding
ENSG00000157637	SLC38A10	solute carrier family 38 member 10	protein-coding
ENSG00000179593	ALOX15B	arachidonate 15-lipoxygenase type B	protein-coding
ENSG00000129667	RHBDF2	rhomboid 5 homolog 2	protein-coding
ENSG00000121064	SCPEP1	serine carboxypeptidase 1	protein-coding
ENSG00000161921	CXCL16	C-X-C motif chemokine ligand 16	protein-coding
ENSG00000141522	ARHGDIA	Rho GDP dissociation inhibitor alpha	protein-coding
ENSG00000126561	STAT5A	signal transducer and activator of transcription 5A	protein-coding
ENSG00000011028	MRC2	mannose receptor C type 2	protein-coding
ENSG00000030582	GRN	granulin precursor	protein-coding
ENSG00000168792	ABHD15	abhydrolase domain containing 15	protein-coding
ENSG00000141506	PIK3R5	phosphoinositide-3-kinase regulatory subunit 5	protein-coding
ENSG00000168461	RAB31	RAB31, member RAS oncogene family	protein-coding
ENSG00000152229	PSTPIP2	proline-serine-threonine phosphatase interacting protein 2	protein-coding
ENSG00000166573	GALR1	galanin receptor 1	protein-coding
ENSG00000128791	TWSG1	twisted gastrulation BMP signaling modulator 1	protein-coding
ENSG00000166401	SERPINB8	serpin family B member 8	protein-coding
ENSG00000132205	EMILIN2	elastin microfibril interfacer 2	protein-coding
ENSG00000134755	DSC2	desmocollin 2	protein-coding
ENSG00000125810	CD93	CD93 molecule	protein-coding
ENSG00000172216	CEBPB	CCAAT enhancer binding protein beta	protein-coding
ENSG00000101104	PABPC1L	poly(A) binding protein cytoplasmic 1 like	protein-coding
ENSG00000101194	SLC17A9	solute carrier family 17 member 9	protein-coding
ENSG00000124225	PMEPA1	prostate transmembrane protein, androgen induced 1	protein-coding
ENSG00000101144	BMP7	bone morphogenetic protein 7	protein-coding
ENSG00000101096	NFATC2	nuclear factor of activated T cells 2	protein-coding
ENSG00000196209	SIRPB2	signal regulatory protein beta 2	protein-coding
ENSG00000101160	CTSZ	cathepsin Z	protein-coding
ENSG00000204103	MAFB	MAF bZIP transcription factor B	protein-coding
ENSG00000092758	COL9A3	collagen type IX alpha 3 chain	protein-coding
ENSG00000087589	CASS4	Cas scaffold protein family member 4	protein-coding
ENSG00000132669	RIN2	Ras and Rab interactor 2	protein-coding
ENSG00000101347	SAMHD1	SAM and HD domain containing deoxynucleoside triphosphate triphosphohydrolase 1	protein-coding
ENSG00000196562	SULF2	sulfatase 2	protein-coding
ENSG00000105246	EBI3	Epstein-Barr virus induced 3	protein-coding
ENSG00000205784	ARRDC5	arrestin domain containing 5	protein-coding
ENSG00000141968	VAV1	vav guanine nucleotide exchange factor 1	protein-coding
ENSG00000174837	ADGRE1	adhesion G protein-coupled receptor E1	protein-coding
ENSG00000105355	PLIN3	perilipin 3	protein-coding
ENSG00000142347	MYO1F	myosin IF	protein-coding
ENSG00000123146	ADGRE5	adhesion G protein-coupled receptor E5	protein-coding
ENSG00000105137	SYDE1	synapse defective Rho GTPase homolog 1	protein-coding
ENSG00000127507	ADGRE2	adhesion G protein-coupled receptor E2	protein-coding
ENSG00000188305	PEAK3	PEAK family member 3	protein-coding
ENSG00000130300	PLVAP	plasmalemma vesicle associated protein	protein-coding
ENSG00000124299	PEPD	peptidase D	protein-coding
ENSG00000275395	FCGBP	Fc fragment of IgG binding protein	protein-coding
ENSG00000142512	SIGLEC10	sialic acid binding Ig like lectin 10	protein-coding
ENSG00000105383	CD33	CD33 molecule	protein-coding
ENSG00000188766	SPRED3	sprouty related EVH1 domain containing 3	protein-coding
ENSG00000167613	LAIR1	leukocyte associated immunoglobulin like receptor 1	protein-coding
ENSG00000171777	RASGRP4	RAS guanyl releasing protein 4	protein-coding
ENSG00000104894	CD37	CD37 molecule	protein-coding
ENSG00000186818	LILRB4	leukocyte immunoglobulin like receptor B4	protein-coding
ENSG00000130755	GMFG	glia maturation factor gamma	protein-coding
ENSG00000024422	EHD2	EH domain containing 2	protein-coding
ENSG00000105559	PLEKHA4	pleckstrin homology domain containing A4	protein-coding
ENSG00000080573	COL5A3	collagen type V alpha 3 chain	protein-coding
ENSG00000105366	SIGLEC8	sialic acid binding Ig like lectin 8	protein-coding
ENSG00000187474	FPR3	formyl peptide receptor 3	protein-coding
ENSG00000096996	IL12RB1	interleukin 12 receptor subunit beta 1	protein-coding
ENSG00000175489	LRRC25	leucine rich repeat containing 25	protein-coding
ENSG00000104903	LYL1	LYL1 basic helix-loop-helix family member	protein-coding
ENSG00000104870	FCGRT	Fc fragment of IgG receptor and transporter	protein-coding
ENSG00000178297	TMPRSS9	transmembrane serine protease 9	protein-coding
ENSG00000104774	MAN2B1	mannosidase alpha class 2B member 1	protein-coding
ENSG00000105329	TGFB1	transforming growth factor beta 1	protein-coding
ENSG00000283632	EXOC3L2	exocyst complex component 3 like 2	protein-coding
ENSG00000132024	CC2D1A	coiled-coil and C2 domain containing 1A	protein-coding
ENSG00000198077	CYP2A7	cytochrome P450 family 2 subfamily A member 7	protein-coding
ENSG00000168995	SIGLEC7	sialic acid binding Ig like lectin 7	protein-coding
ENSG00000129450	SIGLEC9	sialic acid binding Ig like lectin 9	protein-coding
ENSG00000180448	ARHGAP45	Rho GTPase activating protein 45	protein-coding
ENSG00000130208	APOC1	apolipoprotein C1	protein-coding
ENSG00000132000	PODNL1	podocan like 1	protein-coding
ENSG00000099331	MYO9B	myosin IXB	protein-coding
ENSG00000104972	LILRB1	leukocyte immunoglobulin like receptor B1	protein-coding
ENSG00000093072	ADA2	adenosine deaminase 2	protein-coding
ENSG00000221963	APOL6	apolipoprotein L6	protein-coding
ENSG00000100365	NCF4	neutrophil cytosolic factor 4	protein-coding
ENSG00000100055	CYTH4	cytohesin 4	protein-coding
ENSG00000100106	TRIOBP	TRIO and F-actin binding protein	protein-coding
ENSG00000100311	PDGFB	platelet derived growth factor subunit B	protein-coding
ENSG00000138964	PARVG	parvin gamma	protein-coding
ENSG00000100300	TSPO	translocator protein	protein-coding
ENSG00000100345	MYH9	myosin heavy chain 9	protein-coding
ENSG00000244509	APOBEC3C	apolipoprotein B mRNA editing enzyme catalytic subunit 3C	protein-coding
ENSG00000100234	TIMP3	TIMP metallopeptidase inhibitor 3	protein-coding
ENSG00000099998	GGT5	gamma-glutamyltransferase 5	protein-coding
ENSG00000205929	C21orf62	chromosome 21 open reading frame 62	protein-coding
ENSG00000157617	C2CD2	C2 calcium dependent domain containing 2	protein-coding
ENSG00000159216	RUNX1	RUNX family transcription factor 1	protein-coding
ENSG00000182240	BACE2	beta-secretase 2	protein-coding
ENSG00000160223	ICOSLG	inducible T cell costimulator ligand	protein-coding
ENSG00000160224	AIRE	autoimmune regulator	protein-coding
ENSG00000160255	ITGB2	integrin subunit beta 2	protein-coding
ENSG00000183255	PTTG1IP	PTTG1 interacting protein	protein-coding
ENSG00000211896	IGHG1	immunoglobulin heavy constant gamma 1 (G1m marker)	other
ENSG00000284882	LOC105378819	uncharacterized LOC105378819	ncRNA
ENSG00000232453	LINC02777	long intergenic non-protein coding RNA 2777	ncRNA
ENSG00000224081	SLC44A3-AS1	SLC44A3 antisense RNA 1	ncRNA
ENSG00000226053	LINC01776	long intergenic non-protein coding RNA 1776	ncRNA
ENSG00000222041	CYTOR	cytoskeleton regulator RNA	ncRNA
ENSG00000172965	MIR4435-2HG	MIR4435-2 host gene	ncRNA
ENSG00000240032	LNCSRLR	lncRNA sorafenib resistance in renal cell carcinoma associated	ncRNA
ENSG00000250125	LINC02232	long intergenic non-protein coding RNA 2232	ncRNA
ENSG00000245067	IGFBP7-AS1	IGFBP7 antisense RNA 1	ncRNA
ENSG00000249740	LINC01265	long intergenic non-protein coding RNA 1265	ncRNA
ENSG00000153071	LOC112267931	uncharacterized LOC112267931	ncRNA
ENSG00000249364	LOC101928858	uncharacterized LOC101928858	ncRNA
ENSG00000215068	LOC153684	uncharacterized LOC153684	ncRNA
ENSG00000272142	LYRM4-AS1	LYRM4 antisense RNA 1	ncRNA
ENSG00000204261	PSMB8-AS1	PSMB8 antisense RNA 1 (head to head)	ncRNA
ENSG00000206337	HCP5	HLA complex P5	ncRNA
ENSG00000286724	LOC101928415	uncharacterized LOC101928415	ncRNA
ENSG00000274536	MIR223HG	MIR223 host gene	ncRNA
ENSG00000215117	LINC00588	long intergenic non-protein coding RNA 588	ncRNA
ENSG00000229140	CCDC26	CCDC26 long non-coding RNA	ncRNA
ENSG00000229140	LINC00977	long intergenic non-protein coding RNA 977	ncRNA
ENSG00000229140	LINC00976	long intergenic non-protein coding RNA 976	ncRNA
ENSG00000240498	CDKN2B-AS1	CDKN2B antisense RNA 1	ncRNA
ENSG00000174370	C11orf45	chromosome 11 open reading frame 45	ncRNA
ENSG00000257038	ARHGEF17-AS1	ARHGEF17 antisense RNA 1	ncRNA
ENSG00000251364	LOC100506258	uncharacterized LOC100506258	ncRNA
ENSG00000231131	LNCAROD	lncRNA activating regulator of DKK1	ncRNA
ENSG00000231131	LOC105378305	uncharacterized LOC105378305	ncRNA
ENSG00000280560	LINC01374	long intergenic non-protein coding RNA 1374	ncRNA
ENSG00000176124	DLEU1	deleted in lymphocytic leukemia 1	ncRNA
ENSG00000176124	DLEU7-AS1	DLEU7 antisense RNA 1	ncRNA
ENSG00000258867	LINC01146	long intergenic non-protein coding RNA 1146	ncRNA
ENSG00000265702	LOC105371855	uncharacterized LOC105371855	ncRNA
ENSG00000260930	LINC01416	long intergenic non-protein coding RNA 1416	ncRNA
ENSG00000286787	LOC105372493	uncharacterized LOC105372493	ncRNA
ENSG00000228340	MIR646HG	MIR646 host gene	ncRNA
ENSG00000228340	LOC729296	uncharacterized LOC729296	ncRNA
ENSG00000225127	LINC00237	long intergenic non-protein coding RNA 237	ncRNA
ENSG00000282851	BISPR	BST2 interferon stimulated positive regulator	ncRNA
ENSG00000237484	LINC01684	long intergenic non-protein coding RNA 1684	ncRNA
ENSG00000159216	LOC100506403	uncharacterized LOC100506403	ncRNA
ENSG00000279214	NA	NA	NA
ENSG00000272491	NA	NA	NA
ENSG00000234383	NA	NA	NA
ENSG00000259946	NA	NA	NA
ENSG00000235628	NA	NA	NA
ENSG00000237980	NA	NA	NA
ENSG00000236069	NA	NA	NA
ENSG00000287684	NA	NA	NA
ENSG00000244682	NA	NA	NA
ENSG00000230615	NA	NA	NA
ENSG00000285755	NA	NA	NA
ENSG00000257277	NA	NA	NA
ENSG00000261468	NA	NA	NA
ENSG00000224822	NA	NA	NA
ENSG00000252965	NA	NA	NA
ENSG00000248208	NA	NA	NA
ENSG00000248479	NA	NA	NA
ENSG00000287188	NA	NA	NA
ENSG00000250001	NA	NA	NA
ENSG00000251215	NA	NA	NA
ENSG00000283897	NA	NA	NA
ENSG00000287695	NA	NA	NA
ENSG00000279698	NA	NA	NA
ENSG00000270504	NA	NA	NA
ENSG00000219992	NA	NA	NA
ENSG00000260604	NA	NA	NA
ENSG00000226149	NA	NA	NA
ENSG00000287100	NA	NA	NA
ENSG00000230438	NA	NA	NA
ENSG00000233038	NA	NA	NA
ENSG00000238832	NA	NA	NA
ENSG00000237606	NA	NA	NA
ENSG00000269902	NA	NA	NA
ENSG00000270069	NA	NA	NA
ENSG00000250995	NA	NA	NA
ENSG00000259366	NA	NA	NA
ENSG00000286693	NA	NA	NA
ENSG00000248690	NA	NA	NA
ENSG00000261402	NA	NA	NA
ENSG00000230001	NA	NA	NA
ENSG00000229671	NA	NA	NA
ENSG00000255197	NA	NA	NA
ENSG00000286715	NA	NA	NA
ENSG00000279814	NA	NA	NA
ENSG00000228280	NA	NA	NA
ENSG00000268659	NA	NA	NA
ENSG00000251413	NA	NA	NA
ENSG00000255819	NA	NA	NA
ENSG00000287229	NA	NA	NA
ENSG00000279551	NA	NA	NA
ENSG00000274331	NA	NA	NA
ENSG00000275830	NA	NA	NA
ENSG00000276269	NA	NA	NA
ENSG00000233695	NA	NA	NA
ENSG00000273259	NA	NA	NA
ENSG00000259735	NA	NA	NA
ENSG00000258611	NA	NA	NA
ENSG00000261616	NA	NA	NA
ENSG00000262801	NA	NA	NA
ENSG00000280092	NA	NA	NA
ENSG00000280344	NA	NA	NA
ENSG00000271009	NA	NA	NA
ENSG00000261997	NA	NA	NA
ENSG00000246898	NA	NA	NA
ENSG00000264808	NA	NA	NA
ENSG00000188662	NA	NA	NA
ENSG00000268027	NA	NA	NA
ENSG00000224689	NA	NA	NA

## Sheet: down_AI_Cl
Down-regulated genes in pediatric pilocytic astrocytoma, FC > 1.5, FDR < 0.05
ENSEMBL	SYMBOL	GENENAME	GENETYPE
ENSG00000221676	RNU6ATAC	RNA, U6atac small nuclear (U12-dependent splicing)	snRNA
ENSG00000202538	RNU4-2	RNA, U4 small nuclear 2	snRNA
ENSG00000200156	RNU5B-1	RNA, U5B small nuclear 1	snRNA
ENSG00000199568	RNU5A-1	RNA, U5A small nuclear 1	snRNA
ENSG00000208772	SNORD94	small nucleolar RNA, C/D box 94	snoRNA
ENSG00000212135	SNORD67	small nucleolar RNA, C/D box 67	snoRNA
ENSG00000207008	SNORA54	small nucleolar RNA, H/ACA box 54	snoRNA
ENSG00000201831	SNORD115-1	small nucleolar RNA, C/D box 115-1	snoRNA
ENSG00000200503	SNORD115-5	small nucleolar RNA, C/D box 115-5	snoRNA
ENSG00000201331	SNORD115-23	small nucleolar RNA, C/D box 115-23	snoRNA
ENSG00000199704	SNORD115-29	small nucleolar RNA, C/D box 115-29	snoRNA
ENSG00000200949	SNORD115-32	small nucleolar RNA, C/D box 115-32	snoRNA
ENSG00000200593	SNORD115-33	small nucleolar RNA, C/D box 115-33	snoRNA
ENSG00000201143	SNORD115-42	small nucleolar RNA, C/D box 115-42	snoRNA
ENSG00000220323	H2BC19P	H2B clustered histone 19, pseudogene	pseudo
ENSG00000261716	H2BC20P	H2B clustered histone 20, pseudogene	pseudo
ENSG00000215908	CROCCP2	CROCC pseudogene 2	pseudo
ENSG00000285793	ANAPC1P2	ANAPC1 pseudogene 2	pseudo
ENSG00000198155	ZNF876P	zinc finger protein 876, pseudogene	pseudo
ENSG00000197558	SSPOP	SCO-spondin, pseudogene	pseudo
ENSG00000226562	CYP4F26P	cytochrome P450 family 4 subfamily F member 26, pseudogene	pseudo
ENSG00000197847	SLC22A20P	solute carrier family 22 member 20, pseudogene	pseudo
ENSG00000201136	RNU6-353P	RNA, U6 small nuclear 353, pseudogene	pseudo
ENSG00000166763	STRCP1	stereocilin pseudogene 1	pseudo
ENSG00000250251	PKD1P6	polycystin 1, transient receptor potential channel interacting pseudogene 6	pseudo
ENSG00000261556	SMG1P7	SMG1 pseudogene 7	pseudo
ENSG00000263142	LRRC37A17P	leucine rich repeat containing 37 member A17, pseudogene	pseudo
ENSG00000274727	IQSEC3P3	IQ motif and Sec7 domain 3 pseudogene 3	pseudo
ENSG00000242779	ZNF702P	zinc finger protein 702, pseudogene	pseudo
ENSG00000187017	ESPN	espin	protein-coding
ENSG00000204624	DISP3	dispatched RND transporter family member 3	protein-coding
ENSG00000187144	SPATA21	spermatogenesis associated 21	protein-coding
ENSG00000175707	KDF1	keratinocyte differentiation factor 1	protein-coding
ENSG00000084628	NKAIN1	sodium/potassium transporting ATPase interacting 1	protein-coding
ENSG00000211454	AKR7L	aldo-keto reductase family 7 like (gene/pseudogene)	protein-coding
ENSG00000116544	DLGAP3	DLG associated protein 3	protein-coding
ENSG00000117016	RIMS3	regulating synaptic membrane exocytosis 3	protein-coding
ENSG00000169174	PCSK9	proprotein convertase subtilisin/kexin type 9	protein-coding
ENSG00000185483	ROR1	receptor tyrosine kinase like orphan receptor 1	protein-coding
ENSG00000117461	PIK3R3	phosphoinositide-3-kinase regulatory subunit 3	protein-coding
ENSG00000116793	PHTF1	putative homeodomain transcription factor 1	protein-coding
ENSG00000197106	SLC6A17	solute carrier family 6 member 17	protein-coding
ENSG00000171786	NHLH1	nescient helix-loop-helix 1	protein-coding
ENSG00000135824	RGS8	regulator of G protein signaling 8	protein-coding
ENSG00000143847	PPFIA4	PTPRF interacting protein alpha 4	protein-coding
ENSG00000116183	PAPPA2	pappalysin 2	protein-coding
ENSG00000196482	ESRRG	estrogen related receptor gamma	protein-coding
ENSG00000186007	LEMD1	LEM domain containing 1	protein-coding
ENSG00000198626	RYR2	ryanodine receptor 2	protein-coding
ENSG00000143858	SYT2	synaptotagmin 2	protein-coding
ENSG00000042781	USH2A	usherin	protein-coding
ENSG00000277462	ZNF670	zinc finger protein 670	protein-coding
ENSG00000143674	MAP3K21	mitogen-activated protein kinase kinase kinase 21	protein-coding
ENSG00000163462	TRIM46	tripartite motif containing 46	protein-coding
ENSG00000186377	CYP4X1	cytochrome P450 family 4 subfamily X member 1	protein-coding
ENSG00000162374	ELAVL4	ELAV like RNA binding protein 4	protein-coding
ENSG00000118733	OLFM3	olfactomedin 3	protein-coding
ENSG00000160097	FNDC5	fibronectin type III domain containing 5	protein-coding
ENSG00000070886	EPHA8	EPH receptor A8	protein-coding
ENSG00000027644	INSRR	insulin receptor related receptor	protein-coding
ENSG00000143578	CREB3L4	cAMP responsive element binding protein 3 like 4	protein-coding
ENSG00000179456	ZBTB18	zinc finger and BTB domain containing 18	protein-coding
ENSG00000132849	PATJ	PATJ crumbs cell polarity complex component	protein-coding
ENSG00000181218	H2AW	H2A.W histone	protein-coding
ENSG00000196890	H2BU1	H2B.U histone 1	protein-coding
ENSG00000225828	FAM229A	family with sequence similarity 229 member A	protein-coding
ENSG00000253304	TMEM200B	transmembrane protein 200B	protein-coding
ENSG00000159023	EPB41	erythrocyte membrane protein band 4.1	protein-coding
ENSG00000183814	LIN9	lin-9 DREAM MuvB core complex component	protein-coding
ENSG00000181754	AMIGO1	adhesion molecule with Ig like domain 1	protein-coding
ENSG00000156097	GPR61	G protein-coupled receptor 61	protein-coding
ENSG00000160716	CHRNB2	cholinergic receptor nicotinic beta 2 subunit	protein-coding
ENSG00000154358	OBSCN	obscurin, cytoskeletal calmodulin and titin-interacting RhoGEF	protein-coding
ENSG00000081019	RSBN1	round spermatid basic protein 1	protein-coding
ENSG00000159409	CELF3	CUGBP Elav-like family member 3	protein-coding
ENSG00000116819	TFAP2E	transcription factor AP-2 epsilon	protein-coding
ENSG00000174567	GOLT1A	golgi transport 1A	protein-coding
ENSG00000184908	CLCNKB	chloride voltage-gated channel Kb	protein-coding
ENSG00000205090	TMEM240	transmembrane protein 240	protein-coding
ENSG00000162650	ATXN7L2	ataxin 7 like 2	protein-coding
ENSG00000171303	KCNK3	potassium two pore domain channel subfamily K member 3	protein-coding
ENSG00000152154	TMEM178A	transmembrane protein 178A	protein-coding
ENSG00000135625	EGR4	early growth response 4	protein-coding
ENSG00000153561	RMND5A	required for meiotic nuclear division 5 homolog A	protein-coding
ENSG00000144227	NXPH2	neurexophilin 2	protein-coding
ENSG00000088179	PTPN4	protein tyrosine phosphatase non-receptor type 4	protein-coding
ENSG00000162989	KCNJ3	potassium inwardly rectifying channel subfamily J member 3	protein-coding
ENSG00000163006	CCDC138	coiled-coil domain containing 138	protein-coding
ENSG00000115252	PDE1A	phosphodiesterase 1A	protein-coding
ENSG00000144460	NYAP2	neuronal tyrosine-phosphorylated phosphoinositide-3-kinase adaptor 2	protein-coding
ENSG00000184611	KCNH7	potassium voltage-gated channel subfamily H member 7	protein-coding
ENSG00000153820	SPHKAP	SPHK1 interactor, AKAP domain containing	protein-coding
ENSG00000040933	INPP4A	inositol polyphosphate-4-phosphatase type I A	protein-coding
ENSG00000169618	PROKR1	prokineticin receptor 1	protein-coding
ENSG00000163516	ANKZF1	ankyrin repeat and zinc finger peptidyl tRNA hydrolase 1	protein-coding
ENSG00000077044	DGKD	diacylglycerol kinase delta	protein-coding
ENSG00000178171	AMER3	APC membrane recruitment protein 3	protein-coding
ENSG00000115756	HPCAL1	hippocalcin like 1	protein-coding
ENSG00000214694	ARHGEF33	Rho guanine nucleotide exchange factor 33	protein-coding
ENSG00000213337	ANKRD39	ankyrin repeat domain 39	protein-coding
ENSG00000003393	ALS2	alsin Rho guanine nucleotide exchange factor ALS2	protein-coding
ENSG00000144218	AFF3	AF4/FMR2 family member 3	protein-coding
ENSG00000127824	TUBA4A	tubulin alpha 4a	protein-coding
ENSG00000188452	CERKL	ceramide kinase like	protein-coding
ENSG00000162992	NEUROD1	neuronal differentiation 1	protein-coding
ENSG00000155744	FAM126B	family with sequence similarity 126 member B	protein-coding
ENSG00000154822	PLCL2	phospholipase C like 2	protein-coding
ENSG00000134115	CNTN6	contactin 6	protein-coding
ENSG00000088543	C3orf18	chromosome 3 open reading frame 18	protein-coding
ENSG00000144619	CNTN4	contactin 4	protein-coding
ENSG00000185008	ROBO2	roundabout guidance receptor 2	protein-coding
ENSG00000080224	EPHA6	EPH receptor A6	protein-coding
ENSG00000164082	GRM2	glutamate metabotropic receptor 2	protein-coding
ENSG00000240891	PLCXD2	phosphatidylinositol specific phospholipase C X domain containing 2	protein-coding
ENSG00000152977	ZIC1	Zic family member 1	protein-coding
ENSG00000163630	SYNPR	synaptoporin	protein-coding
ENSG00000145198	VWA5B2	von Willebrand factor A domain containing 5B2	protein-coding
ENSG00000174963	ZIC4	Zic family member 4	protein-coding
ENSG00000144550	CPNE9	copine family member 9	protein-coding
ENSG00000023330	ALAS1	5'-aminolevulinate synthase 1	protein-coding
ENSG00000163684	RPP14	ribonuclease P/MRP subunit p14	protein-coding
ENSG00000196549	MME	membrane metalloendopeptidase	protein-coding
ENSG00000186792	HYAL3	hyaluronidase 3	protein-coding
ENSG00000008300	CELSR3	cadherin EGF LAG seven-pass G-type receptor 3	protein-coding
ENSG00000225526	MKRN2OS	MKRN2 opposite strand	protein-coding
ENSG00000150995	ITPR1	inositol 1,4,5-trisphosphate receptor type 1	protein-coding
ENSG00000184897	H1-10	H1.10 linker histone	protein-coding
ENSG00000168993	CPLX1	complexin 1	protein-coding
ENSG00000183783	KCTD8	potassium channel tetramerization domain containing 8	protein-coding
ENSG00000152784	PRDM8	PR/SET domain 8	protein-coding
ENSG00000138653	NDST4	N-deacetylase and N-sulfotransferase 4	protein-coding
ENSG00000164100	NDST3	N-deacetylase and N-sulfotransferase 3	protein-coding
ENSG00000138814	PPP3CA	protein phosphatase 3 catalytic subunit alpha	protein-coding
ENSG00000151466	SCLT1	sodium channel and clathrin linker 1	protein-coding
ENSG00000184305	CCSER1	coiled-coil serine rich protein 1	protein-coding
ENSG00000138764	CCNG2	cyclin G2	protein-coding
ENSG00000196782	MAML3	mastermind like transcriptional coactivator 3	protein-coding
ENSG00000109436	TBC1D9	TBC1 domain family member 9	protein-coding
ENSG00000168785	TSPAN5	tetraspanin 5	protein-coding
ENSG00000168843	FSTL5	follistatin like 5	protein-coding
ENSG00000174473	GALNTL6	polypeptide N-acetylgalactosaminyltransferase like 6	protein-coding
ENSG00000109762	SNX25	sorting nexin 25	protein-coding
ENSG00000038295	TLL1	tolloid like 1	protein-coding
ENSG00000109670	FBXW7	F-box and WD repeat domain containing 7	protein-coding
ENSG00000164142	FHIP1A	FHF complex subunit HOOK interacting protein 1A	protein-coding
ENSG00000174145	NWD2	NACHT and WD repeat domain containing 2	protein-coding
ENSG00000168412	MTNR1A	melatonin receptor 1A	protein-coding
ENSG00000197826	CFAP299	cilia and flagella associated protein 299	protein-coding
ENSG00000152785	BMP3	bone morphogenetic protein 3	protein-coding
ENSG00000153132	CLGN	calmegin	protein-coding
ENSG00000145526	CDH18	cadherin 18	protein-coding
ENSG00000133302	SLF1	SMC5-SMC6 complex localization factor 1	protein-coding
ENSG00000152495	CAMK4	calcium/calmodulin dependent protein kinase IV	protein-coding
ENSG00000164588	HCN1	hyperpolarization activated cyclic nucleotide gated potassium channel 1	protein-coding
ENSG00000146021	KLHL3	kelch like family member 3	protein-coding
ENSG00000134986	NREP	neuronal regeneration related protein	protein-coding
ENSG00000164406	LEAP2	liver enriched antimicrobial peptide 2	protein-coding
ENSG00000145911	N4BP3	NEDD4 binding protein 3	protein-coding
ENSG00000155858	LSM11	LSM11, U7 small nuclear RNA associated	protein-coding
ENSG00000113638	TTC33	tetratricopeptide repeat domain 33	protein-coding
ENSG00000011083	SLC6A7	solute carrier family 6 member 7	protein-coding
ENSG00000145920	CPLX2	complexin 2	protein-coding
ENSG00000022355	GABRA1	gamma-aminobutyric acid type A receptor subunit alpha1	protein-coding
ENSG00000185028	LRRC14B	leucine rich repeat containing 14B	protein-coding
ENSG00000066230	SLC9A3	solute carrier family 9 member A3	protein-coding
ENSG00000178394	HTR1A	5-hydroxytryptamine receptor 1A	protein-coding
ENSG00000051596	THOC3	THO complex 3	protein-coding
ENSG00000215218	UBE2QL1	ubiquitin conjugating enzyme E2 Q family like 1	protein-coding
ENSG00000145863	GABRA6	gamma-aminobutyric acid type A receptor subunit alpha6	protein-coding
ENSG00000064692	SNCAIP	synuclein alpha interacting protein	protein-coding
ENSG00000164438	TLX3	T cell leukemia homeobox 3	protein-coding
ENSG00000113327	GABRG2	gamma-aminobutyric acid type A receptor subunit gamma2	protein-coding
ENSG00000145864	GABRB2	gamma-aminobutyric acid type A receptor subunit beta2	protein-coding
ENSG00000135083	CCNJL	cyclin J like	protein-coding
ENSG00000074317	SNCB	synuclein beta	protein-coding
ENSG00000184349	EFNA5	ephrin A5	protein-coding
ENSG00000113108	APBB3	amyloid beta precursor protein binding family B member 3	protein-coding
ENSG00000079689	SCGN	secretagogin, EF-hand calcium binding protein	protein-coding
ENSG00000008083	JARID2	jumonji and AT-rich interaction domain containing 2	protein-coding
ENSG00000124493	GRM4	glutamate metabotropic receptor 4	protein-coding
ENSG00000112053	SLC26A8	solute carrier family 26 member 8	protein-coding
ENSG00000146221	TCTE1	t-complex-associated-testis-expressed 1	protein-coding
ENSG00000079841	RIMS1	regulating synaptic membrane exocytosis 1	protein-coding
ENSG00000124507	PACSIN1	protein kinase C and casein kinase substrate in neurons 1	protein-coding
ENSG00000112218	GPR63	G protein-coupled receptor 63	protein-coding
ENSG00000146352	CLVS2	clavesin 2	protein-coding
ENSG00000118402	ELOVL4	ELOVL fatty acid elongase 4	protein-coding
ENSG00000178233	TMEM151B	transmembrane protein 151B	protein-coding
ENSG00000112038	OPRM1	opioid receptor mu 1	protein-coding
ENSG00000152822	GRM1	glutamate metabotropic receptor 1	protein-coding
ENSG00000146374	RSPO3	R-spondin 3	protein-coding
ENSG00000074706	IPCEF1	interaction protein for cytohesin exchange factors 1	protein-coding
ENSG00000164506	STXBP5	syntaxin binding protein 5	protein-coding
ENSG00000137171	KLC4	kinesin light chain 4	protein-coding
ENSG00000146151	HMGCLL1	3-hydroxymethyl-3-methylglutaryl-CoA lyase like 1	protein-coding
ENSG00000278637	H4C1	H4 clustered histone 1	protein-coding
ENSG00000158373	H2BC5	H2B clustered histone 5	protein-coding
ENSG00000233822	H2BC15	H2B clustered histone 15	protein-coding
ENSG00000146267	FAXC	failed axon connections homolog, metaxin like GST domain containing	protein-coding
ENSG00000123552	USP45	ubiquitin specific peptidase 45	protein-coding
ENSG00000277224	H2BC7	H2B clustered histone 7	protein-coding
ENSG00000276966	H4C5	H4 clustered histone 5	protein-coding
ENSG00000273802	H2BC8	H2B clustered histone 8	protein-coding
ENSG00000277075	H2AC8	H2A clustered histone 8	protein-coding
ENSG00000124575	H1-3	H1.3 linker histone, cluster member	protein-coding
ENSG00000135333	EPHA7	EPH receptor A7	protein-coding
ENSG00000197061	H4C3	H4 clustered histone 3	protein-coding
ENSG00000164393	ADGRF2	adhesion G protein-coupled receptor F2	protein-coding
ENSG00000278705	H4C2	H4 clustered histone 2	protein-coding
ENSG00000158406	H4C8	H4 clustered histone 8	protein-coding
ENSG00000164853	UNCX	UNC homeobox	protein-coding
ENSG00000078053	AMPH	amphiphysin	protein-coding
ENSG00000105784	RUNDC3B	RUN domain containing 3B	protein-coding
ENSG00000186472	PCLO	piccolo presynaptic cytomatrix protein	protein-coding
ENSG00000180233	ZNRF2	zinc and ring finger 2	protein-coding
ENSG00000242265	PEG10	paternally expressed 10	protein-coding
ENSG00000128536	CDHR3	cadherin related family member 3	protein-coding
ENSG00000236279	CLEC2L	C-type lectin domain family 2 member L	protein-coding
ENSG00000081803	CADPS2	calcium dependent secretion activator 2	protein-coding
ENSG00000015520	NPC1L1	NPC1 like intracellular cholesterol transporter 1	protein-coding
ENSG00000164542	KIAA0895	KIAA0895	protein-coding
ENSG00000157219	HTR5A	5-hydroxytryptamine receptor 5A	protein-coding
ENSG00000106631	MYL7	myosin light chain 7	protein-coding
ENSG00000165215	CLDN3	claudin 3	protein-coding
ENSG00000224940	PRRT4	proline rich transmembrane protein 4	protein-coding
ENSG00000106348	IMPDH1	inosine monophosphate dehydrogenase 1	protein-coding
ENSG00000215045	GRID2IP	Grid2 interacting protein	protein-coding
ENSG00000128596	CCDC136	coiled-coil domain containing 136	protein-coding
ENSG00000135253	KCP	kielin cysteine rich BMP regulator	protein-coding
ENSG00000181072	CHRM2	cholinergic receptor muscarinic 2	protein-coding
ENSG00000189056	RELN	reelin	protein-coding
ENSG00000146776	ATXN7L1	ataxin 7 like 1	protein-coding
ENSG00000164600	NEUROD6	neuronal differentiation 6	protein-coding
ENSG00000181544	FANCB	FA complementation group B	protein-coding
ENSG00000091482	SMPX	small muscle protein X-linked	protein-coding
ENSG00000149970	CNKSR2	connector enhancer of kinase suppressor of Ras 2	protein-coding
ENSG00000101958	GLRA2	glycine receptor alpha 2	protein-coding
ENSG00000184368	MAP7D2	MAP7 domain containing 2	protein-coding
ENSG00000072133	RPS6KA6	ribosomal protein S6 kinase A6	protein-coding
ENSG00000189108	IL1RAPL2	interleukin 1 receptor accessory protein like 2	protein-coding
ENSG00000009694	TENM1	teneurin transmembrane protein 1	protein-coding
ENSG00000155966	AFF2	AF4/FMR2 family member 2	protein-coding
ENSG00000072315	TRPC5	transient receptor potential cation channel subfamily C member 5	protein-coding
ENSG00000174460	ZCCHC12	zinc finger CCHC-type containing 12	protein-coding
ENSG00000067842	ATP2B3	ATPase plasma membrane Ca2+ transporting 3	protein-coding
ENSG00000155970	MICU3	mitochondrial calcium uptake family member 3	protein-coding
ENSG00000156011	PSD3	pleckstrin and Sec7 domain containing 3	protein-coding
ENSG00000157168	NRG1	neuregulin 1	protein-coding
ENSG00000178538	CA8	carbonic anhydrase 8	protein-coding
ENSG00000104327	CALB1	calbindin 1	protein-coding
ENSG00000253598	SLC10A5	solute carrier family 10 member 5	protein-coding
ENSG00000165066	NKX6-3	NK6 homeobox 3	protein-coding
ENSG00000180828	BHLHE22	basic helix-loop-helix family member e22	protein-coding
ENSG00000147676	MAL2	mal, T cell differentiation protein 2	protein-coding
ENSG00000182674	KCNB2	potassium voltage-gated channel subfamily B member 2	protein-coding
ENSG00000156787	TBC1D31	TBC1 domain family member 31	protein-coding
ENSG00000104435	STMN2	stathmin 2	protein-coding
ENSG00000277586	NEFL	neurofilament light chain	protein-coding
ENSG00000261678	SCRT1	scratch family transcriptional repressor 1	protein-coding
ENSG00000167702	KIFC2	kinesin family member C2	protein-coding
ENSG00000147364	FBXO25	F-box protein 25	protein-coding
ENSG00000137563	GGH	gamma-glutamyl hydrolase	protein-coding
ENSG00000070501	POLB	DNA polymerase beta	protein-coding
ENSG00000168490	PHYHIP	phytanoyl-CoA 2-hydroxylase interacting protein	protein-coding
ENSG00000174482	LINGO2	leucine rich repeat and Ig domain containing 2	protein-coding
ENSG00000165269	AQP7	aquaporin 7	protein-coding
ENSG00000165269	LOC112267859	putative aquaporin-7-like protein 3	protein-coding
ENSG00000107295	SH3GL2	SH3 domain containing GRB2 like 2, endophilin A1	protein-coding
ENSG00000153714	LURAP1L	leucine rich adaptor protein 1 like	protein-coding
ENSG00000147894	C9orf72	C9orf72-SMCR8 complex subunit	protein-coding
ENSG00000165023	DIRAS2	DIRAS family GTPase 2	protein-coding
ENSG00000137142	IGFBPL1	insulin like growth factor binding protein like 1	protein-coding
ENSG00000148408	CACNA1B	calcium voltage-gated channel subunit alpha1 B	protein-coding
ENSG00000119514	GALNT12	polypeptide N-acetylgalactosaminyltransferase 12	protein-coding
ENSG00000125492	BARHL1	BarH like homeobox 1	protein-coding
ENSG00000136895	GARNL3	GTPase activating Rap/RanGAP domain like 3	protein-coding
ENSG00000176884	GRIN1	glutamate ionotropic receptor NMDA type subunit 1	protein-coding
ENSG00000176058	TPRN	taperin	protein-coding
ENSG00000119457	SLC46A2	solute carrier family 46 member 2	protein-coding
ENSG00000165209	STRBP	spermatid perinuclear RNA binding protein	protein-coding
ENSG00000232434	AJM1	apical junction component 1 homolog	protein-coding
ENSG00000177943	MAMDC4	MAM domain containing 4	protein-coding
ENSG00000196366	C9orf163	chromosome 9 putative open reading frame 163	protein-coding
ENSG00000196597	ZNF782	zinc finger protein 782	protein-coding
ENSG00000230453	ANKRD18B	ankyrin repeat domain 18B	protein-coding
ENSG00000184709	LRRC26	leucine rich repeat containing 26	protein-coding
ENSG00000010438	PRSS3	serine protease 3	protein-coding
ENSG00000136883	KIF12	kinesin family member 12	protein-coding
ENSG00000174672	BRSK2	BR serine/threonine kinase 2	protein-coding
ENSG00000175868	CALCB	calcitonin related polypeptide beta	protein-coding
ENSG00000110514	MADD	MAP kinase activating death domain	protein-coding
ENSG00000166840	GLYATL1	glycine-N-acyltransferase like 1	protein-coding
ENSG00000123901	GPR83	G protein-coupled receptor 83	protein-coding
ENSG00000137486	ARRB1	arrestin beta 1	protein-coding
ENSG00000110723	EXPH5	exophilin 5	protein-coding
ENSG00000149582	TMEM25	transmembrane protein 25	protein-coding
ENSG00000109943	CRTAM	cytotoxic and regulatory T cell molecule	protein-coding
ENSG00000166250	CLMP	CXADR like membrane protein	protein-coding
ENSG00000185742	C11orf87	chromosome 11 open reading frame 87	protein-coding
ENSG00000177542	SLC25A22	solute carrier family 25 member 22	protein-coding
ENSG00000149269	PAK1	p21 (RAC1) activated kinase 1	protein-coding
ENSG00000165970	SLC6A5	solute carrier family 6 member 5	protein-coding
ENSG00000167771	RCOR2	REST corepressor 2	protein-coding
ENSG00000121671	CRY2	cryptochrome circadian regulator 2	protein-coding
ENSG00000174576	NPAS4	neuronal PAS domain protein 4	protein-coding
ENSG00000168496	FEN1	flap structure-specific endonuclease 1	protein-coding
ENSG00000173715	C11orf80	chromosome 11 open reading frame 80	protein-coding
ENSG00000099849	RASSF7	Ras association domain family member 7	protein-coding
ENSG00000184545	DUSP8	dual specificity phosphatase 8	protein-coding
ENSG00000174516	PELI3	pellino E3 ubiquitin protein ligase family member 3	protein-coding
ENSG00000172247	C1QTNF4	C1q and TNF related 4	protein-coding
ENSG00000149575	SCN2B	sodium voltage-gated channel beta subunit 2	protein-coding
ENSG00000110427	KIAA1549L	KIAA1549 like	protein-coding
ENSG00000151365	THRSP	thyroid hormone responsive	protein-coding
ENSG00000167992	VWCE	von Willebrand factor C and EGF domains	protein-coding
ENSG00000172273	HINFP	histone H4 transcription factor	protein-coding
ENSG00000172350	ABCG4	ATP binding cassette subfamily G member 4	protein-coding
ENSG00000110171	TRIM3	tripartite motif containing 3	protein-coding
ENSG00000179240	GVQW3	GVQW motif containing 3	protein-coding
ENSG00000064309	CDON	cell adhesion associated, oncogene regulated	protein-coding
ENSG00000173898	SPTBN2	spectrin beta, non-erythrocytic 2	protein-coding
ENSG00000019505	SYT13	synaptotagmin 13	protein-coding
ENSG00000023171	GRAMD1B	GRAM domain containing 1B	protein-coding
ENSG00000133816	MICAL2	microtubule associated monooxygenase, calponin and LIM domain containing 2	protein-coding
ENSG00000152455	SUV39H2	suppressor of variegation 3-9 homolog 2	protein-coding
ENSG00000136750	GAD2	glutamate decarboxylase 2	protein-coding
ENSG00000107643	MAPK8	mitogen-activated protein kinase 8	protein-coding
ENSG00000204175	GPRIN2	G protein regulated inducer of neurite outgrowth 2	protein-coding
ENSG00000227877	MRLN	myoregulin	protein-coding
ENSG00000156026	MCU	mitochondrial calcium uniporter	protein-coding
ENSG00000138336	TET1	tet methylcytosine dioxygenase 1	protein-coding
ENSG00000179774	ATOH7	atonal bHLH transcription factor 7	protein-coding
ENSG00000152465	NMT2	N-myristoyltransferase 2	protein-coding
ENSG00000151150	ANK3	ankyrin 3	protein-coding
ENSG00000165887	ANKRD2	ankyrin repeat domain 2	protein-coding
ENSG00000107864	CPEB3	cytoplasmic polyadenylation element binding protein 3	protein-coding
ENSG00000107954	NEURL1	neuralized E3 ubiquitin protein ligase 1	protein-coding
ENSG00000150594	ADRA2A	adrenoceptor alpha 2A	protein-coding
ENSG00000119973	PRLHR	prolactin releasing hormone receptor	protein-coding
ENSG00000068383	INPP5A	inositol polyphosphate-5-phosphatase A	protein-coding
ENSG00000175470	PPP2R2D	protein phosphatase 2 regulatory subunit Bdelta	protein-coding
ENSG00000176769	TCERG1L	transcription elongation regulator 1 like	protein-coding
ENSG00000148798	INA	internexin neuronal intermediate filament protein alpha	protein-coding
ENSG00000171772	SYCE1	synaptonemal complex central element protein 1	protein-coding
ENSG00000171224	FAM241B	family with sequence similarity 241 member B	protein-coding
ENSG00000197444	OGDHL	oxoglutarate dehydrogenase L	protein-coding
ENSG00000095539	SEMA4G	semaphorin 4G	protein-coding
ENSG00000186862	PDZD7	PDZ domain containing 7	protein-coding
ENSG00000107819	SFXN3	sideroflexin 3	protein-coding
ENSG00000198105	ZNF248	zinc finger protein 248	protein-coding
ENSG00000227345	PARG	poly(ADP-ribose) glycohydrolase	protein-coding
ENSG00000173267	SNCG	synuclein gamma	protein-coding
ENSG00000150054	MPP7	membrane palmitoylated protein 7	protein-coding
ENSG00000204179	PTPN20	protein tyrosine phosphatase non-receptor type 20	protein-coding
ENSG00000120645	IQSEC3	IQ motif and Sec7 domain ArfGEF 3	protein-coding
ENSG00000011105	TSPAN9	tetraspanin 9	protein-coding
ENSG00000135447	PPP1R1A	protein phosphatase 1 regulatory inhibitor subunit 1A	protein-coding
ENSG00000135423	GLS2	glutaminase 2	protein-coding
ENSG00000166896	ATP23	ATP23 metallopeptidase and ATP synthase assembly factor homolog	protein-coding
ENSG00000111110	PPM1H	protein phosphatase, Mg2+/Mn2+ dependent 1H	protein-coding
ENSG00000067715	SYT1	synaptotagmin 1	protein-coding
ENSG00000153233	PTPRR	protein tyrosine phosphatase receptor type R	protein-coding
ENSG00000139287	TPH2	tryptophan hydroxylase 2	protein-coding
ENSG00000182379	NXPH4	neurexophilin 4	protein-coding
ENSG00000120832	MTERF2	mitochondrial transcription termination factor 2	protein-coding
ENSG00000075035	WSCD2	WSC domain containing 2	protein-coding
ENSG00000110931	CAMKK2	calcium/calmodulin dependent protein kinase kinase 2	protein-coding
ENSG00000139767	SRRM4	serine/arginine repetitive matrix 4	protein-coding
ENSG00000182870	GALNT9	polypeptide N-acetylgalactosaminyltransferase 9	protein-coding
ENSG00000188735	TMEM120B	transmembrane protein 120B	protein-coding
ENSG00000135127	BICDL1	BICD family like cargo adaptor 1	protein-coding
ENSG00000139725	RHOF	ras homolog family member F, filopodia associated	protein-coding
ENSG00000166111	SVOP	SV2 related protein	protein-coding
ENSG00000173208	ABCD2	ATP binding cassette subfamily D member 2	protein-coding
ENSG00000176383	B3GNT4	UDP-GlcNAc:betaGal beta-1,3-N-acetylglucosaminyltransferase 4	protein-coding
ENSG00000139182	CLSTN3	calsyntenin 3	protein-coding
ENSG00000110987	BCL7A	BAF chromatin remodeling complex subunit BCL7A	protein-coding
ENSG00000166006	KCNC2	potassium voltage-gated channel subfamily C member 2	protein-coding
ENSG00000150967	ABCB9	ATP binding cassette subfamily B member 9	protein-coding
ENSG00000177084	POLE	DNA polymerase epsilon, catalytic subunit	protein-coding
ENSG00000072041	SLC6A15	solute carrier family 6 member 15	protein-coding
ENSG00000089116	LHX5	LIM homeobox 5	protein-coding
ENSG00000139636	LMBR1L	limb development membrane protein 1 like	protein-coding
ENSG00000139625	MAP3K12	mitogen-activated protein kinase kinase kinase 12	protein-coding
ENSG00000102678	FGF9	fibroblast growth factor 9	protein-coding
ENSG00000150361	KLHL1	kelch like family member 1	protein-coding
ENSG00000276644	DACH1	dachshund family transcription factor 1	protein-coding
ENSG00000150401	DCUN1D2	defective in cullin neddylation 1 domain containing 2	protein-coding
ENSG00000043355	ZIC2	Zic family member 2	protein-coding
ENSG00000126217	MCF2L	MCF.2 cell line derived transforming sequence like	protein-coding
ENSG00000215475	SIAH3	siah E3 ubiquitin protein ligase family member 3	protein-coding
ENSG00000180660	MAB21L1	mab-21 like 1	protein-coding
ENSG00000132938	MTUS2	microtubule associated scaffold protein 2	protein-coding
ENSG00000132932	ATP8A2	ATPase phospholipid transporting 8A2	protein-coding
ENSG00000139800	ZIC5	Zic family member 5	protein-coding
ENSG00000180998	GPR137C	G protein-coupled receptor 137C	protein-coding
ENSG00000151838	CCDC175	coiled-coil domain containing 175	protein-coding
ENSG00000267909	CCDC177	coiled-coil domain containing 177	protein-coding
ENSG00000175985	PLEKHD1	pleckstrin homology and coiled-coil domain containing D1	protein-coding
ENSG00000042317	SPATA7	spermatogenesis associated 7	protein-coding
ENSG00000151812	SLC35F4	solute carrier family 35 member F4	protein-coding
ENSG00000183379	SYNDIG1L	synapse differentiation inducing 1 like	protein-coding
ENSG00000205476	CCDC85C	coiled-coil domain containing 85C	protein-coding
ENSG00000100784	RPS6KA5	ribosomal protein S6 kinase A5	protein-coding
ENSG00000156381	ANKRD9	ankyrin repeat domain 9	protein-coding
ENSG00000165914	TTC7B	tetratricopeptide repeat domain 7B	protein-coding
ENSG00000168350	DEGS2	delta 4-desaturase, sphingolipid 2	protein-coding
ENSG00000139890	REM2	RRAD and GEM like GTPase 2	protein-coding
ENSG00000187105	HEATR4	HEAT repeat containing 4	protein-coding
ENSG00000165521	EML5	EMAP like 5	protein-coding
ENSG00000186648	CARMIL3	capping protein regulator and myosin 1 linker 3	protein-coding
ENSG00000165617	DACT1	dishevelled binding antagonist of beta catenin 1	protein-coding
ENSG00000139988	RDH12	retinol dehydrogenase 12	protein-coding
ENSG00000139899	CBLN3	cerebellin 3 precursor	protein-coding
ENSG00000159248	GJD2	gap junction protein delta 2	protein-coding
ENSG00000140323	DISP2	dispatched RND transporter family member 2	protein-coding
ENSG00000172575	RASGRP1	RAS guanyl releasing protein 1	protein-coding
ENSG00000138604	GLCE	glucuronic acid epimerase	protein-coding
ENSG00000140284	SLC27A2	solute carrier family 27 member 2	protein-coding
ENSG00000189227	C15orf61	chromosome 15 open reading frame 61	protein-coding
ENSG00000080644	CHRNA3	cholinergic receptor nicotinic alpha 3 subunit	protein-coding
ENSG00000166426	CRABP1	cellular retinoic acid binding protein 1	protein-coding
ENSG00000169752	NRG4	neuregulin 4	protein-coding
ENSG00000169758	TMEM266	transmembrane protein 266	protein-coding
ENSG00000140455	USP3	ubiquitin specific peptidase 3	protein-coding
ENSG00000103942	HOMER2	homer scaffold protein 2	protein-coding
ENSG00000169330	MINAR1	membrane integral NOTCH2 associated receptor 1	protein-coding
ENSG00000237289	CKMT1B	creatine kinase, mitochondrial 1B	protein-coding
ENSG00000242866	STRC	stereocilin	protein-coding
ENSG00000223572	CKMT1A	creatine kinase, mitochondrial 1A	protein-coding
ENSG00000176454	LPCAT4	lysophosphatidylcholine acyltransferase 4	protein-coding
ENSG00000138606	SHF	Src homology 2 domain containing F	protein-coding
ENSG00000168970	JMJD7-PLA2G4B	JMJD7-PLA2G4B readthrough	protein-coding
ENSG00000137825	ITPKA	inositol-trisphosphate 3-kinase A	protein-coding
ENSG00000185518	SV2B	synaptic vesicle glycoprotein 2B	protein-coding
ENSG00000069966	GNB5	G protein subunit beta 5	protein-coding
ENSG00000137802	MAPKBP1	mitogen-activated protein kinase binding protein 1	protein-coding
ENSG00000137766	UNC13C	unc-13 homolog C	protein-coding
ENSG00000235711	ANKRD34C	ankyrin repeat domain 34C	protein-coding
ENSG00000008710	PKD1	polycystin 1, transient receptor potential channel interacting	protein-coding
ENSG00000167964	RAB26	RAB26, member RAS oncogene family	protein-coding
ENSG00000242173	ARHGDIG	Rho GDP dissociation inhibitor gamma	protein-coding
ENSG00000161992	PRR35	proline rich 35	protein-coding
ENSG00000167371	PRRT2	proline rich transmembrane protein 2	protein-coding
ENSG00000159753	CARMIL2	capping protein regulator and myosin 1 linker 2	protein-coding
ENSG00000141098	GFOD2	glucose-fructose oxidoreductase domain containing 2	protein-coding
ENSG00000129993	CBFA2T3	CBFA2/RUNX1 partner transcriptional co-repressor 3	protein-coding
ENSG00000102901	CENPT	centromere protein T	protein-coding
ENSG00000168124	OR1F1	olfactory receptor family 1 subfamily F member 1	protein-coding
ENSG00000099365	STX1B	syntaxin 1B	protein-coding
ENSG00000177238	TRIM72	tripartite motif containing 72	protein-coding
ENSG00000103316	CRYM	crystallin mu	protein-coding
ENSG00000188322	SBK1	SH3 domain binding kinase 1	protein-coding
ENSG00000169900	PYDC1	pyrin domain containing 1	protein-coding
ENSG00000140675	SLC5A2	solute carrier family 5 member 2	protein-coding
ENSG00000174939	ASPHD1	aspartate beta-hydroxylase domain containing 1	protein-coding
ENSG00000162032	SPSB3	splA/ryanodine receptor domain and SOCS box containing 3	protein-coding
ENSG00000162063	CCNF	cyclin F	protein-coding
ENSG00000205923	CEMP1	cementum protein 1	protein-coding
ENSG00000204991	SPIRE2	spire type actin nucleation factor 2	protein-coding
ENSG00000196123	KIAA0895L	KIAA0895 like	protein-coding
ENSG00000176387	HSD11B2	hydroxysteroid 11-beta dehydrogenase 2	protein-coding
ENSG00000129910	CDH15	cadherin 15	protein-coding
ENSG00000102924	CBLN1	cerebellin 1 precursor	protein-coding
ENSG00000102981	PARD6A	par-6 family cell polarity regulator alpha	protein-coding
ENSG00000103269	RHBDL1	rhomboid like 1	protein-coding
ENSG00000196408	NOXO1	NADPH oxidase organizer 1	protein-coding
ENSG00000102984	ZNF821	zinc finger protein 821	protein-coding
ENSG00000102878	HSF4	heat shock transcription factor 4	protein-coding
ENSG00000182685	BRICD5	BRICHOS domain containing 5	protein-coding
ENSG00000262668	OR1F1	olfactory receptor family 1 subfamily F member 1	protein-coding
ENSG00000132359	RAP1GAP2	RAP1 GTPase activating protein 2	protein-coding
ENSG00000074370	ATP2A3	ATPase sarcoplasmic/endoplasmic reticulum Ca2+ transporting 3	protein-coding
ENSG00000177427	MIEF2	mitochondrial elongation factor 2	protein-coding
ENSG00000184185	KCNJ12	potassium inwardly rectifying channel subfamily J member 12	protein-coding
ENSG00000141738	GRB7	growth factor receptor bound protein 7	protein-coding
ENSG00000171532	NEUROD2	neuronal differentiation 2	protein-coding
ENSG00000274211	SOCS7	suppressor of cytokine signaling 7	protein-coding
ENSG00000176749	CDK5R1	cyclin dependent kinase 5 regulatory subunit 1	protein-coding
ENSG00000179673	RPRML	reprimo like	protein-coding
ENSG00000158955	WNT9B	Wnt family member 9B	protein-coding
ENSG00000108984	MAP2K6	mitogen-activated protein kinase kinase 6	protein-coding
ENSG00000180616	SSTR2	somatostatin receptor 2	protein-coding
ENSG00000187595	ZNF385C	zinc finger protein 385C	protein-coding
ENSG00000167434	CA4	carbonic anhydrase 4	protein-coding
ENSG00000172794	RAB37	RAB37, member RAS oncogene family	protein-coding
ENSG00000141570	CBX8	chromobox 8	protein-coding
ENSG00000185294	SPPL2C	signal peptide peptidase like 2C	protein-coding
ENSG00000120088	CRHR1	corticotropin releasing hormone receptor 1	protein-coding
ENSG00000120088	LINC02210-CRHR1	LINC02210-CRHR1 readthrough	protein-coding
ENSG00000179111	HES7	hes family bHLH transcription factor 7	protein-coding
ENSG00000006740	ARHGAP44	Rho GTPase activating protein 44	protein-coding
ENSG00000073670	ADAM11	ADAM metallopeptidase domain 11	protein-coding
ENSG00000179148	ALOXE3	arachidonate lipoxygenase 3	protein-coding
ENSG00000161647	MPP3	membrane palmitoylated protein 3	protein-coding
ENSG00000121101	TEX14	testis expressed 14, intercellular bridge forming factor	protein-coding
ENSG00000213424	KRT222	keratin 222	protein-coding
ENSG00000161664	ASB16	ankyrin repeat and SOCS box containing 16	protein-coding
ENSG00000094796	KRT31	keratin 31	protein-coding
ENSG00000167100	SAMD14	sterile alpha motif domain containing 14	protein-coding
ENSG00000172782	FADS6	fatty acid desaturase 6	protein-coding
ENSG00000182040	USH1G	USH1 protein network component sans	protein-coding
ENSG00000129646	QRICH2	glutamine rich 2	protein-coding
ENSG00000063015	SEZ6	seizure related 6 homolog	protein-coding
ENSG00000167281	RBFOX3	RNA binding fox-1 homolog 3	protein-coding
ENSG00000174292	TNK1	tyrosine kinase non receptor 1	protein-coding
ENSG00000167549	CORO6	coronin 6	protein-coding
ENSG00000101489	CELF4	CUGBP Elav-like family member 4	protein-coding
ENSG00000231824	AKAIN1	A-kinase anchor inhibitor 1	protein-coding
ENSG00000101745	ANKRD12	ankyrin repeat domain 12	protein-coding
ENSG00000101624	CEP76	centrosomal protein 76	protein-coding
ENSG00000132872	SYT4	synaptotagmin 4	protein-coding
ENSG00000176641	RNF152	ring finger protein 152	protein-coding
ENSG00000081138	CDH7	cadherin 7	protein-coding
ENSG00000198795	ZNF521	zinc finger protein 521	protein-coding
ENSG00000206052	DOK6	docking protein 6	protein-coding
ENSG00000175322	ZNF519	zinc finger protein 519	protein-coding
ENSG00000049759	NEDD4L	NEDD4 like E3 ubiquitin protein ligase	protein-coding
ENSG00000089199	CHGB	chromogranin B	protein-coding
ENSG00000173404	INSM1	INSM transcriptional repressor 1	protein-coding
ENSG00000132640	BTBD3	BTB domain containing 3	protein-coding
ENSG00000132639	SNAP25	synaptosome associated protein 25	protein-coding
ENSG00000215397	SCRT2	scratch family transcriptional repressor 2	protein-coding
ENSG00000130684	ZNF337	zinc finger protein 337	protein-coding
ENSG00000101438	SLC32A1	solute carrier family 32 member 1	protein-coding
ENSG00000149679	CABLES2	Cdk5 and Abl enzyme substrate 2	protein-coding
ENSG00000101180	HRH3	histamine receptor H3	protein-coding
ENSG00000053438	NNAT	neuronatin	protein-coding
ENSG00000184402	SS18L1	SS18L1 subunit of BAF chromatin remodeling complex	protein-coding
ENSG00000130590	SAMD10	sterile alpha motif domain containing 10	protein-coding
ENSG00000088356	PDRG1	p53 and DNA damage regulated 1	protein-coding
ENSG00000260903	XKR7	XK related 7	protein-coding
ENSG00000125966	MMP24	matrix metallopeptidase 24	protein-coding
ENSG00000130584	ZBTB46	zinc finger and BTB domain containing 46	protein-coding
ENSG00000125814	NAPB	NSF attachment protein beta	protein-coding
ENSG00000124194	GDAP1L1	ganglioside induced differentiation associated protein 1 like 1	protein-coding
ENSG00000124140	SLC12A5	solute carrier family 12 member 5	protein-coding
ENSG00000101349	PAK5	p21 (RAC1) activated kinase 5	protein-coding
ENSG00000101333	PLCB4	phospholipase C beta 4	protein-coding
ENSG00000196421	C20orf204	chromosome 20 open reading frame 204	protein-coding
ENSG00000127220	ABHD8	abhydrolase domain containing 8	protein-coding
ENSG00000160352	ZNF714	zinc finger protein 714	protein-coding
ENSG00000105662	CRTC1	CREB regulated transcription coactivator 1	protein-coding
ENSG00000167232	ZNF91	zinc finger protein 91	protein-coding
ENSG00000237440	ZNF737	zinc finger protein 737	protein-coding
ENSG00000131398	KCNC3	potassium voltage-gated channel subfamily C member 3	protein-coding
ENSG00000181392	SYNE4	spectrin repeat containing nuclear envelope family member 4	protein-coding
ENSG00000118160	SLC8A2	solute carrier family 8 member A2	protein-coding
ENSG00000099338	CATSPERG	cation channel sperm associated auxiliary subunit gamma	protein-coding
ENSG00000268182	SMIM17	small integral membrane protein 17	protein-coding
ENSG00000177380	PPFIA3	PTPRF interacting protein alpha 3	protein-coding
ENSG00000127903	ZNF835	zinc finger protein 835	protein-coding
ENSG00000221923	ZNF880	zinc finger protein 880	protein-coding
ENSG00000105675	ATP4A	ATPase H+/K+ transporting subunit alpha	protein-coding
ENSG00000129451	KLK10	kallikrein related peptidase 10	protein-coding
ENSG00000105409	ATP1A3	ATPase Na+/K+ transporting subunit alpha 3	protein-coding
ENSG00000183760	ACP7	acid phosphatase 7, tartrate resistant (putative)	protein-coding
ENSG00000133247	KMT5C	lysine methyltransferase 5C	protein-coding
ENSG00000171817	ZNF540	zinc finger protein 540	protein-coding
ENSG00000105509	HAS1	hyaluronan synthase 1	protein-coding
ENSG00000105649	RAB3A	RAB3A, member RAS oncogene family	protein-coding
ENSG00000205138	SDHAF1	succinate dehydrogenase complex assembly factor 1	protein-coding
ENSG00000105467	SYNGR4	synaptogyrin 4	protein-coding
ENSG00000105516	DBP	D-box binding PAR bZIP transcription factor	protein-coding
ENSG00000104888	SLC17A7	solute carrier family 17 member 7	protein-coding
ENSG00000167619	TMEM145	transmembrane protein 145	protein-coding
ENSG00000174788	PCP2	Purkinje cell protein 2	protein-coding
ENSG00000181029	TRAPPC5	trafficking protein particle complex subunit 5	protein-coding
ENSG00000105613	MAST1	microtubule associated serine/threonine kinase 1	protein-coding
ENSG00000185988	PLK5	polo like kinase 5 (inactive)	protein-coding
ENSG00000141837	CACNA1A	calcium voltage-gated channel subunit alpha1 A	protein-coding
ENSG00000174951	FUT1	fucosyltransferase 1 (H blood group)	protein-coding
ENSG00000126583	PRKCG	protein kinase C gamma	protein-coding
ENSG00000183397	C19orf71	chromosome 19 open reading frame 71	protein-coding
ENSG00000105143	SLC1A6	solute carrier family 1 member 6	protein-coding
ENSG00000198131	ZNF544	zinc finger protein 544	protein-coding
ENSG00000241360	PDXP	pyridoxal phosphatase	protein-coding
ENSG00000241878	PISD	phosphatidylserine decarboxylase	protein-coding
ENSG00000100422	CERK	ceramide kinase	protein-coding
ENSG00000100362	PVALB	parvalbumin	protein-coding
ENSG00000100321	SYNGR1	synaptogyrin 1	protein-coding
ENSG00000100320	RBFOX2	RNA binding fox-1 homolog 2	protein-coding
ENSG00000185133	INPP5J	inositol polyphosphate-5-phosphatase J	protein-coding
ENSG00000040608	RTN4R	reticulon 4 receptor	protein-coding
ENSG00000073150	PANX2	pannexin 2	protein-coding
ENSG00000099960	SLC7A4	solute carrier family 7 member 4	protein-coding
ENSG00000234965	SHISA8	shisa family member 8	protein-coding
ENSG00000159259	CHAF1B	chromatin assembly factor 1 subunit B	protein-coding
ENSG00000157542	KCNJ6	potassium inwardly rectifying channel subfamily J member 6	protein-coding
ENSG00000183036	PCP4	Purkinje cell protein 4	protein-coding
ENSG00000183570	PCBP3	poly(rC) binding protein 3	protein-coding
ENSG00000142197	DOP1B	DOP1 leucine zipper like protein B	protein-coding
ENSG00000175147	TMEM51-AS1	TMEM51 antisense RNA 1	ncRNA
ENSG00000267272	LINC01140	long intergenic non-protein coding RNA 1140	ncRNA
ENSG00000233593	LINC02609	long intergenic non-protein coding RNA 2609	ncRNA
ENSG00000235527	HIPK1-AS1	HIPK1 antisense RNA 1	ncRNA
ENSG00000224717	LEMD1-DT	LEMD1 divergent transcript	ncRNA
ENSG00000230426	LINC01036	long intergenic non-protein coding RNA 1036	ncRNA
ENSG00000162913	OBSCN-AS1	OBSCN antisense RNA 1	ncRNA
ENSG00000286389	LOC105373289	LOC105373289	ncRNA
ENSG00000235885	LOC101927661	uncharacterized LOC101927661	ncRNA
ENSG00000232046	LINC01798	long intergenic non-protein coding RNA 1798	ncRNA
ENSG00000260942	CAPN10-DT	CAPN10 divergent transcript	ncRNA
ENSG00000226320	LINC01811	long intergenic non-protein coding RNA 1811	ncRNA
ENSG00000198590	C3orf35	chromosome 3 open reading frame 35	ncRNA
ENSG00000239608	RUVBL1-AS1	RUVBL1 antisense RNA 1	ncRNA
ENSG00000229589	ACVR2B-AS1	ACVR2B antisense RNA 1	ncRNA
ENSG00000226913	BSN-DT	BSN divergent transcript	ncRNA
ENSG00000286176	LOC107986257	uncharacterized LOC107986257	ncRNA
ENSG00000250579	ADAMTS16-DT	ADAMTS16 divergent transcript	ncRNA
ENSG00000246859	STARD4-AS1	STARD4 antisense RNA 1	ncRNA
ENSG00000248473	LINC01962	long intergenic non-protein coding RNA 1962	ncRNA
ENSG00000281832	LINC00602	long intergenic non-protein coding RNA 602	ncRNA
ENSG00000220575	HTR5A-AS1	HTR5A antisense RNA 1	ncRNA
ENSG00000188693	CYP51A1-AS1	CYP51A1 antisense RNA 1	ncRNA
ENSG00000252316	RNY4	RNA, Ro60-associated Y4	ncRNA
ENSG00000201098	RNY1	RNA, Ro60-associated Y1	ncRNA
ENSG00000234161	PABPC5-AS1	PABPC5 antisense RNA 1	ncRNA
ENSG00000253230	MIR124-1HG	MIR124-1 host gene	ncRNA
ENSG00000253641	LINCR-0001	uncharacterized LINCR-0001	ncRNA
ENSG00000282164	PEG13	paternally expressed 13	ncRNA
ENSG00000236901	MIR600HG	MIR600 host gene	ncRNA
ENSG00000254815	LMNTD2-AS1	LMNTD2 antisense RNA 1	ncRNA
ENSG00000233930	KRTAP5-AS1	KRTAP5-1/KRTAP5-2 antisense RNA 1	ncRNA
ENSG00000269609	C10orf95-AS1	C10orf95 antisense RNA 1	ncRNA
ENSG00000287243	THCAT155	thyroid cancer-associated transcript 155	ncRNA
ENSG00000255916	LOC101928416	uncharacterized LOC101928416	ncRNA
ENSG00000257815	PRANCR	progenitor renewal associated non-coding RNA	ncRNA
ENSG00000257550	LOC100652999	uncharacterized LOC100652999	ncRNA
ENSG00000235875	ARHGEF7-AS2	ARHGEF7 antisense RNA 2	ncRNA
ENSG00000258441	LINC00641	long intergenic non-protein coding RNA 641	ncRNA
ENSG00000250366	TUNAR	TCL1 upstream neural differentiation-associated RNA	ncRNA
ENSG00000285410	GABPB1-IT1	GABPB1 intronic transcript	ncRNA
ENSG00000259234	ANKRD34C-AS1	ANKRD34C antisense RNA 1	ncRNA
ENSG00000258725	PRC1-AS1	PRC1 antisense RNA 1	ncRNA
ENSG00000247556	OIP5-AS1	OIP5 antisense RNA 1	ncRNA
ENSG00000214999	LOC107985075	uncharacterized LOC107985075	ncRNA
ENSG00000233175	LOC107985040	uncharacterized LOC107985040	ncRNA
ENSG00000176840	MIR7-3HG	MIR7-3 host gene	ncRNA
ENSG00000267191	ZNF45-AS1	ZNF45 antisense RNA 1	ncRNA
ENSG00000268650	LOC102725254	uncharacterized LOC102725254	ncRNA
ENSG00000268119	LOC105372321	uncharacterized LOC105372321	ncRNA
ENSG00000273032	DGCR5	DiGeorge syndrome critical region gene 5	ncRNA
ENSG00000197934	CYYR1-AS1	CYYR1 antisense RNA 1	ncRNA
ENSG00000272420	NA	NA	NA
ENSG00000237276	NA	NA	NA
ENSG00000270171	NA	NA	NA
ENSG00000285778	NA	NA	NA
ENSG00000281406	NA	NA	NA
ENSG00000272195	NA	NA	NA
ENSG00000287516	NA	NA	NA
ENSG00000284642	NA	NA	NA
ENSG00000279774	NA	NA	NA
ENSG00000286989	NA	NA	NA
ENSG00000287315	NA	NA	NA
ENSG00000279306	NA	NA	NA
ENSG00000233542	NA	NA	NA
ENSG00000287900	NA	NA	NA
ENSG00000228206	NA	NA	NA
ENSG00000273301	NA	NA	NA
ENSG00000227227	NA	NA	NA
ENSG00000200488	NA	NA	NA
ENSG00000229797	NA	NA	NA
ENSG00000232503	NA	NA	NA
ENSG00000229689	NA	NA	NA
ENSG00000287720	NA	NA	NA
ENSG00000287981	NA	NA	NA
ENSG00000230454	NA	NA	NA
ENSG00000286017	NA	NA	NA
ENSG00000260633	NA	NA	NA
ENSG00000231249	NA	NA	NA
ENSG00000251535	NA	NA	NA
ENSG00000250986	NA	NA	NA
ENSG00000279013	NA	NA	NA
ENSG00000287845	NA	NA	NA
ENSG00000286891	NA	NA	NA
ENSG00000287290	NA	NA	NA
ENSG00000260641	NA	NA	NA
ENSG00000287083	NA	NA	NA
ENSG00000286860	NA	NA	NA
ENSG00000249661	NA	NA	NA
ENSG00000214132	NA	NA	NA
ENSG00000249937	NA	NA	NA
ENSG00000248708	NA	NA	NA
ENSG00000224032	NA	NA	NA
ENSG00000285476	NA	NA	NA
ENSG00000164616	NA	NA	NA
ENSG00000285865	NA	NA	NA
ENSG00000202512	NA	NA	NA
ENSG00000250385	NA	NA	NA
ENSG00000271727	NA	NA	NA
ENSG00000287279	NA	NA	NA
ENSG00000286885	NA	NA	NA
ENSG00000279960	NA	NA	NA
ENSG00000285652	NA	NA	NA
ENSG00000287683	NA	NA	NA
ENSG00000286215	NA	NA	NA
ENSG00000187103	NA	NA	NA
ENSG00000272501	NA	NA	NA
ENSG00000235859	NA	NA	NA
ENSG00000279288	NA	NA	NA
ENSG00000283128	NA	NA	NA
ENSG00000286831	NA	NA	NA
ENSG00000272953	NA	NA	NA
ENSG00000224016	NA	NA	NA
ENSG00000272505	NA	NA	NA
ENSG00000280294	NA	NA	NA
ENSG00000286348	NA	NA	NA
ENSG00000271167	NA	NA	NA
ENSG00000286282	NA	NA	NA
ENSG00000260838	NA	NA	NA
ENSG00000227835	NA	NA	NA
ENSG00000283162	NA	NA	NA
ENSG00000286196	NA	NA	NA
ENSG00000267940	NA	NA	NA
ENSG00000260233	NA	NA	NA
ENSG00000278952	NA	NA	NA
ENSG00000268635	NA	NA	NA
ENSG00000227487	NA	NA	NA
ENSG00000279878	NA	NA	NA
ENSG00000246250	NA	NA	NA
ENSG00000273108	NA	NA	NA
ENSG00000239883	NA	NA	NA
ENSG00000226009	NA	NA	NA
ENSG00000257159	NA	NA	NA
ENSG00000287454	NA	NA	NA
ENSG00000279952	NA	NA	NA
ENSG00000279113	NA	NA	NA
ENSG00000274292	NA	NA	NA
ENSG00000256967	NA	NA	NA
ENSG00000236333	NA	NA	NA
ENSG00000270175	NA	NA	NA
ENSG00000288060	NA	NA	NA
ENSG00000234685	NA	NA	NA
ENSG00000262198	NA	NA	NA
ENSG00000278238	NA	NA	NA
ENSG00000251393	NA	NA	NA
ENSG00000257556	NA	NA	NA
ENSG00000259529	NA	NA	NA
ENSG00000259235	NA	NA	NA
ENSG00000246877	NA	NA	NA
ENSG00000279834	NA	NA	NA
ENSG00000259577	NA	NA	NA
ENSG00000279145	NA	NA	NA
ENSG00000286488	NA	NA	NA
ENSG00000261790	NA	NA	NA
ENSG00000261226	NA	NA	NA
ENSG00000269935	NA	NA	NA
ENSG00000263072	NA	NA	NA
ENSG00000279196	NA	NA	NA
ENSG00000283662	NA	NA	NA
ENSG00000246465	NA	NA	NA
ENSG00000183889	NA	NA	NA
ENSG00000279249	NA	NA	NA
ENSG00000280189	NA	NA	NA
ENSG00000276791	NA	NA	NA
ENSG00000275383	NA	NA	NA
ENSG00000267248	NA	NA	NA
ENSG00000264659	NA	NA	NA
ENSG00000286788	NA	NA	NA
ENSG00000263278	NA	NA	NA
ENSG00000267472	NA	NA	NA
ENSG00000287431	NA	NA	NA
ENSG00000262877	NA	NA	NA
ENSG00000287737	NA	NA	NA
ENSG00000227078	NA	NA	NA
ENSG00000277200	NA	NA	NA
ENSG00000279035	NA	NA	NA
ENSG00000233483	NA	NA	NA
ENSG00000267750	NA	NA	NA
ENSG00000266456	NA	NA	NA
ENSG00000267651	NA	NA	NA
ENSG00000277310	NA	NA	NA
ENSG00000287209	NA	NA	NA
ENSG00000274184	NA	NA	NA
ENSG00000285940	NA	NA	NA
ENSG00000278532	NA	NA	NA
ENSG00000286063	NA	NA	NA
ENSG00000278012	NA	NA	NA
ENSG00000226239	NA	NA	NA
ENSG00000267500	NA	NA	NA
ENSG00000279198	NA	NA	NA
ENSG00000233836	NA	NA	NA
ENSG00000269275	NA	NA	NA
ENSG00000268297	NA	NA	NA
ENSG00000267436	NA	NA	NA
ENSG00000286025	NA	NA	NA
ENSG00000281538	NA	NA	NA
ENSG00000284060	NA	NA	NA
ENSG00000280604	NA	NA	NA

## Sheet: up_AII
Up-regulated genes in pediatric astrocytoma grade II, FC > 1.5, FDR < 0.05
ENSEMBL	SYMBOL	GENENAME	GENETYPE
ENSG00000242193	CRYZL2P	crystallin zeta like 2, pseudogene	pseudo
ENSG00000256340	ABCC6P1	ATP binding cassette subfamily C member 6 pseudogene 1	pseudo
ENSG00000266127	ZNF415P1	zinc finger protein 415 pseudogene 1	pseudo
ENSG00000116729	WLS	Wnt ligand secretion mediator	protein-coding
ENSG00000132122	SPATA6	spermatogenesis associated 6	protein-coding
ENSG00000172380	GNG12	G protein subunit gamma 12	protein-coding
ENSG00000162711	NLRP3	NLR family pyrin domain containing 3	protein-coding
ENSG00000162946	DISC1	DISC1 scaffold protein	protein-coding
ENSG00000049089	COL9A2	collagen type IX alpha 2 chain	protein-coding
ENSG00000164010	ERMAP	erythroblast membrane associated protein (Scianna blood group)	protein-coding
ENSG00000132185	FCRLA	Fc receptor like A	protein-coding
ENSG00000115129	TP53I3	tumor protein p53 inducible protein 3	protein-coding
ENSG00000163235	TGFA	transforming growth factor alpha	protein-coding
ENSG00000114993	RTKN	rhotekin	protein-coding
ENSG00000156966	B3GNT7	UDP-GlcNAc:betaGal beta-1,3-N-acetylglucosaminyltransferase 7	protein-coding
ENSG00000115935	WIPF1	WAS/WASL interacting protein family member 1	protein-coding
ENSG00000185404	SP140L	SP140 nuclear body protein like	protein-coding
ENSG00000181804	SLC9A9	solute carrier family 9 member A9	protein-coding
ENSG00000196083	IL1RAP	interleukin 1 receptor accessory protein	protein-coding
ENSG00000172340	SUCLG2	succinate-CoA ligase GDP-forming subunit beta	protein-coding
ENSG00000164111	ANXA5	annexin A5	protein-coding
ENSG00000205403	CFI	complement factor I	protein-coding
ENSG00000112902	SEMA5A	semaphorin 5A	protein-coding
ENSG00000164574	GALNT10	polypeptide N-acetylgalactosaminyltransferase 10	protein-coding
ENSG00000256235	SMIM3	small integral membrane protein 3	protein-coding
ENSG00000168994	PXDC1	PX domain containing 1	protein-coding
ENSG00000204642	HLA-F	major histocompatibility complex, class I, F	protein-coding
ENSG00000204257	HLA-DMA	major histocompatibility complex, class II, DM alpha	protein-coding
ENSG00000186470	BTN3A2	butyrophilin subfamily 3 member A2	protein-coding
ENSG00000111801	BTN3A3	butyrophilin subfamily 3 member A3	protein-coding
ENSG00000135318	NT5E	5'-nucleotidase ecto	protein-coding
ENSG00000127946	HIP1	huntingtin interacting protein 1	protein-coding
ENSG00000170381	SEMA3E	semaphorin 3E	protein-coding
ENSG00000059377	TBXAS1	thromboxane A synthase 1	protein-coding
ENSG00000106565	TMEM176B	transmembrane protein 176B	protein-coding
ENSG00000002933	TMEM176A	transmembrane protein 176A	protein-coding
ENSG00000105939	ZC3HAV1	zinc finger CCCH-type containing, antiviral 1	protein-coding
ENSG00000047648	ARHGAP6	Rho GTPase activating protein 6	protein-coding
ENSG00000131724	IL13RA1	interleukin 13 receptor subunit alpha 1	protein-coding
ENSG00000104368	PLAT	plasminogen activator, tissue type	protein-coding
ENSG00000147883	CDKN2B	cyclin dependent kinase inhibitor 2B	protein-coding
ENSG00000204291	COL15A1	collagen type XV alpha 1 chain	protein-coding
ENSG00000106948	AKNA	AT-hook transcription factor	protein-coding
ENSG00000147889	CDKN2A	cyclin dependent kinase inhibitor 2A	protein-coding
ENSG00000110092	CCND1	cyclin D1	protein-coding
ENSG00000150782	IL18	interleukin 18	protein-coding
ENSG00000133789	SWAP70	switching B cell complex subunit SWAP70	protein-coding
ENSG00000110077	MS4A6A	membrane spanning 4-domains A6A	protein-coding
ENSG00000165424	ZCCHC24	zinc finger CCHC-type containing 24	protein-coding
ENSG00000138185	ENTPD1	ectonucleoside triphosphate diphosphohydrolase 1	protein-coding
ENSG00000181234	TMEM132C	transmembrane protein 132C	protein-coding
ENSG00000102524	TNFSF13B	TNF superfamily member 13b	protein-coding
ENSG00000173546	CSPG4	chondroitin sulfate proteoglycan 4	protein-coding
ENSG00000103966	EHD4	EH domain containing 4	protein-coding
ENSG00000169105	CHST14	carbohydrate sulfotransferase 14	protein-coding
ENSG00000157734	SNX22	sorting nexin 22	protein-coding
ENSG00000069869	NEDD4	NEDD4 E3 ubiquitin protein ligase	protein-coding
ENSG00000197943	PLCG2	phospholipase C gamma 2	protein-coding
ENSG00000237172	B3GNT9	UDP-GlcNAc:betaGal beta-1,3-N-acetylglucosaminyltransferase 9	protein-coding
ENSG00000140931	CMTM3	CKLF like MARVEL transmembrane domain containing 3	protein-coding
ENSG00000168418	KCNG4	potassium voltage-gated channel modifier subfamily G member 4	protein-coding
ENSG00000168461	RAB31	RAB31, member RAS oncogene family	protein-coding
ENSG00000166401	SERPINB8	serpin family B member 8	protein-coding
ENSG00000101144	BMP7	bone morphogenetic protein 7	protein-coding
ENSG00000105559	PLEKHA4	pleckstrin homology domain containing A4	protein-coding
ENSG00000104870	FCGRT	Fc fragment of IgG receptor and transporter	protein-coding
ENSG00000132024	CC2D1A	coiled-coil and C2 domain containing 1A	protein-coding
ENSG00000198077	CYP2A7	cytochrome P450 family 2 subfamily A member 7	protein-coding
ENSG00000244509	APOBEC3C	apolipoprotein B mRNA editing enzyme catalytic subunit 3C	protein-coding
ENSG00000160224	AIRE	autoimmune regulator	protein-coding
ENSG00000226053	LINC01776	long intergenic non-protein coding RNA 1776	ncRNA
ENSG00000240498	CDKN2B-AS1	CDKN2B antisense RNA 1	ncRNA
ENSG00000265702	LOC105371855	uncharacterized LOC105371855	ncRNA
ENSG00000275620	FLJ16779	uncharacterized LOC100192386	ncRNA
ENSG00000230615	NA	NA	NA
ENSG00000279698	NA	NA	NA
ENSG00000270504	NA	NA	NA
ENSG00000260604	NA	NA	NA
ENSG00000237606	NA	NA	NA
ENSG00000275830	NA	NA	NA
ENSG00000276269	NA	NA	NA
ENSG00000233695	NA	NA	NA
ENSG00000280344	NA	NA	NA
ENSG00000224689	NA	NA	NA

## Sheet: Down_AII
Down-regulated genes in pediatric astrocytoma grade II, FC > 1.5, FDR < 0.05
ENSEMBL	SYMBOL	GENENAME	GENETYPE
ENSG00000242779	ZNF702P	zinc finger protein 702, pseudogene	pseudo
ENSG00000143847	PPFIA4	PTPRF interacting protein alpha 4	protein-coding
ENSG00000133302	SLF1	SMC5-SMC6 complex localization factor 1	protein-coding
ENSG00000141098	GFOD2	glucose-fructose oxidoreductase domain containing 2	protein-coding
ENSG00000161647	MPP3	membrane palmitoylated protein 3	protein-coding
ENSG00000247556	OIP5-AS1	OIP5 antisense RNA 1	ncRNA

## Sheet: up_AIII_Cl
Up-regulated genes in pediatric astrocytoma grade III, FC > 1.5, FDR < 0.05
ENSEMBL	SYMBOL	GENENAME	GENETYPE
ENSG00000188641	DPYD	dihydropyrimidine dehydrogenase	protein-coding
ENSG00000092969	TGFB2	transforming growth factor beta 2	protein-coding
ENSG00000123836	PFKFB2	6-phosphofructo-2-kinase/fructose-2,6-biphosphatase 2	protein-coding
ENSG00000121152	NCAPH	non-SMC condensin I complex subunit H	protein-coding
ENSG00000125637	PSD4	pleckstrin and Sec7 domain containing 4	protein-coding
ENSG00000181458	TMEM45A	transmembrane protein 45A	protein-coding
ENSG00000079819	EPB41L2	erythrocyte membrane protein band 4.1 like 2	protein-coding
ENSG00000204642	HLA-F	major histocompatibility complex, class I, F	protein-coding
ENSG00000124491	F13A1	coagulation factor XIII A chain	protein-coding
ENSG00000197355	UAP1L1	UDP-N-acetylglucosamine pyrophosphorylase 1 like 1	protein-coding
ENSG00000110079	MS4A4A	membrane spanning 4-domains A4A	protein-coding
ENSG00000110077	MS4A6A	membrane spanning 4-domains A6A	protein-coding
ENSG00000139055	ERP27	endoplasmic reticulum protein 27	protein-coding
ENSG00000151062	CACNA2D4	calcium voltage-gated channel auxiliary subunit alpha2delta 4	protein-coding
ENSG00000237172	B3GNT9	UDP-GlcNAc:betaGal beta-1,3-N-acetylglucosaminyltransferase 9	protein-coding
ENSG00000132205	EMILIN2	elastin microfibril interfacer 2	protein-coding
ENSG00000177738	LOC648987	uncharacterized LOC648987	ncRNA
ENSG00000269043	LOC105372316	uncharacterized LOC105372316	ncRNA
ENSG00000272491	NA	NA	NA
ENSG00000258611	NA	NA	NA
ENSG00000280344	NA	NA	NA

## Sheet: Down_AIII_Cl
Down-regulated genes in pediatric astrocytoma grade III, FC > 1.5, FDR < 0.05
ENSG00000003393	ALS2	alsin Rho guanine nucleotide exchange factor ALS2	protein-coding
ENSG00000154822	PLCL2	phospholipase C like 2	protein-coding
ENSG00000196782	MAML3	mastermind like transcriptional coactivator 3	protein-coding
ENSG00000109436	TBC1D9	TBC1 domain family member 9	protein-coding
ENSG00000133302	SLF1	SMC5-SMC6 complex localization factor 1	protein-coding
ENSG00000113638	TTC33	tetratricopeptide repeat domain 33	protein-coding
ENSG00000082293	COL19A1	collagen type XIX alpha 1 chain	protein-coding
ENSG00000074706	IPCEF1	interaction protein for cytohesin exchange factors 1	protein-coding
ENSG00000081803	CADPS2	calcium dependent secretion activator 2	protein-coding
ENSG00000149970	CNKSR2	connector enhancer of kinase suppressor of Ras 2	protein-coding
ENSG00000198932	GPRASP1	G protein-coupled receptor associated sorting protein 1	protein-coding
ENSG00000174460	ZCCHC12	zinc finger CCHC-type containing 12	protein-coding
ENSG00000155970	MICU3	mitochondrial calcium uptake family member 3	protein-coding
ENSG00000230453	ANKRD18B	ankyrin repeat domain 18B	protein-coding
ENSG00000089818	NECAP1	NECAP endocytosis associated 1	protein-coding
ENSG00000135423	GLS2	glutaminase 2	protein-coding
ENSG00000072657	TRHDE	thyrotropin releasing hormone degrading enzyme	protein-coding
ENSG00000172915	NBEA	neurobeachin	protein-coding
ENSG00000180998	GPR137C	G protein-coupled receptor 137C	protein-coding
ENSG00000125952	MAX	MYC associated factor X	protein-coding
ENSG00000140323	DISP2	dispatched RND transporter family member 2	protein-coding
ENSG00000138606	SHF	Src homology 2 domain containing F	protein-coding
ENSG00000137802	MAPKBP1	mitogen-activated protein kinase binding protein 1	protein-coding
ENSG00000141098	GFOD2	glucose-fructose oxidoreductase domain containing 2	protein-coding
ENSG00000172794	RAB37	RAB37, member RAS oncogene family	protein-coding
ENSG00000089199	CHGB	chromogranin B	protein-coding
ENSG00000131398	KCNC3	potassium voltage-gated channel subfamily C member 3	protein-coding
ENSG00000100321	SYNGR1	synaptogyrin 1	protein-coding
ENSG00000233593	LINC02609	long intergenic non-protein coding RNA 2609	ncRNA
ENSG00000247556	OIP5-AS1	OIP5 antisense RNA 1	ncRNA
ENSG00000236333	NA	NA	NA
ENSG00000279145	NA	NA	NA

## Sheet: Up_IV_Cr
Up-regulated genes in pediatric astrocytoma grade IV, FC > 1.5, FDR < 0.05
ENSEMBL	SYMBOL	GENENAME	GENETYPE
ENSG00000207475	SNORA80E	small nucleolar RNA, H/ACA box 80E	snoRNA
ENSG00000201772	SNORA5C	small nucleolar RNA, H/ACA box 5C	snoRNA
ENSG00000207313	SNORA2B	small nucleolar RNA, H/ACA box 2B	snoRNA
ENSG00000224986	PPP1R8P1	protein phosphatase 1 regulatory subunit 8 pseudogene 1	pseudo
ENSG00000124549	BTN2A3P	butyrophilin subfamily 2 member A3, pseudogene	pseudo
ENSG00000250569	NTAN1P2	N-terminal asparagine amidase pseudogene 2	pseudo
ENSG00000254463	PPIAP41	peptidylprolyl isomerase A pseudogene 41	pseudo
ENSG00000185684	EP400P1	EP400 pseudogene 1	pseudo
ENSG00000235076	GAPDHP52	glyceraldehyde 3 phosphate dehydrogenase pseudogene 52	pseudo
ENSG00000187951	LOC100288637	OTU deubiquitinase 7A pseudogene	pseudo
ENSG00000160072	ATAD3B	ATPase family AAA domain containing 3B	protein-coding
ENSG00000177674	AGTRAP	angiotensin II receptor associated protein	protein-coding
ENSG00000184163	C1QTNF12	C1q and TNF related 12	protein-coding
ENSG00000055070	SZRD1	SUZ RNA binding domain containing 1	protein-coding
ENSG00000134690	CDCA8	cell division cycle associated 8	protein-coding
ENSG00000116704	SLC35D1	solute carrier family 35 member D1	protein-coding
ENSG00000116212	LRRC42	leucine rich repeat containing 42	protein-coding
ENSG00000132122	SPATA6	spermatogenesis associated 6	protein-coding
ENSG00000085999	RAD54L	RAD54 like	protein-coding
ENSG00000116774	OLFML3	olfactomedin like 3	protein-coding
ENSG00000155363	MOV10	Mov10 RISC complex RNA helicase	protein-coding
ENSG00000060718	COL11A1	collagen type XI alpha 1 chain	protein-coding
ENSG00000173207	CKS1B	CDC28 protein kinase regulatory subunit 1B	protein-coding
ENSG00000024526	DEPDC1	DEP domain containing 1	protein-coding
ENSG00000014914	MTMR11	myotubularin related protein 11	protein-coding
ENSG00000000460	C1orf112	chromosome 1 open reading frame 112	protein-coding
ENSG00000135862	LAMC1	laminin subunit gamma 1	protein-coding
ENSG00000135842	NIBAN1	niban apoptosis regulator 1	protein-coding
ENSG00000143228	NUF2	NUF2 component of NDC80 kinetochore complex	protein-coding
ENSG00000143493	INTS7	integrator complex subunit 7	protein-coding
ENSG00000179930	ZNF648	zinc finger protein 648	protein-coding
ENSG00000143476	DTL	denticleless E3 ubiquitin protein ligase homolog	protein-coding
ENSG00000122176	FMOD	fibromodulin	protein-coding
ENSG00000094975	SUCO	SUN domain containing ossification factor	protein-coding
ENSG00000117724	CENPF	centromere protein F	protein-coding
ENSG00000118193	KIF14	kinesin family member 14	protein-coding
ENSG00000007968	E2F2	E2F transcription factor 2	protein-coding
ENSG00000117318	ID3	inhibitor of DNA binding 3, HLH protein	protein-coding
ENSG00000169231	THBS3	thrombospondin 3	protein-coding
ENSG00000257315	ZBED6	zinc finger BED-type containing 6	protein-coding
ENSG00000198715	GLMP	glycosylated lysosomal membrane protein	protein-coding
ENSG00000156869	FRRS1	ferric chelate reductase 1	protein-coding
ENSG00000162946	DISC1	DISC1 scaffold protein	protein-coding
ENSG00000155366	RHOC	ras homolog family member C	protein-coding
ENSG00000142945	KIF2C	kinesin family member 2C	protein-coding
ENSG00000119285	HEATR1	HEAT repeat containing 1	protein-coding
ENSG00000117122	MFAP2	microfibril associated protein 2	protein-coding
ENSG00000164011	ZNF691	zinc finger protein 691	protein-coding
ENSG00000154309	DISP1	dispatched RND transporter family member 1	protein-coding
ENSG00000116874	WARS2	tryptophanyl tRNA synthetase 2, mitochondrial	protein-coding
ENSG00000162576	MXRA8	matrix remodeling associated 8	protein-coding
ENSG00000020633	RUNX3	RUNX family transcription factor 3	protein-coding
ENSG00000221978	CCNL2	cyclin L2	protein-coding
ENSG00000135763	URB2	URB2 ribosome biogenesis homolog	protein-coding
ENSG00000189409	MMP23B	matrix metallopeptidase 23B	protein-coding
ENSG00000085840	ORC1	origin recognition complex subunit 1	protein-coding
ENSG00000117385	P3H1	prolyl 3-hydroxylase 1	protein-coding
ENSG00000132780	NASP	nuclear autoantigenic sperm protein	protein-coding
ENSG00000143387	CTSK	cathepsin K	protein-coding
ENSG00000004455	AK2	adenylate kinase 2	protein-coding
ENSG00000117399	CDC20	cell division cycle 20	protein-coding
ENSG00000066279	ASPM	assembly factor for spindle microtubules	protein-coding
ENSG00000183856	IQGAP3	IQ motif containing GTPase activating protein 3	protein-coding
ENSG00000132688	NES	nestin	protein-coding
ENSG00000143320	CRABP2	cellular retinoic acid binding protein 2	protein-coding
ENSG00000162745	OLFML2B	olfactomedin like 2B	protein-coding
ENSG00000174371	EXO1	exonuclease 1	protein-coding
ENSG00000142798	HSPG2	heparan sulfate proteoglycan 2	protein-coding
ENSG00000142694	EVA1B	eva-1 homolog B	protein-coding
ENSG00000130508	PXDN	peroxidasin	protein-coding
ENSG00000178295	GEN1	GEN1 Holliday junction 5' flap endonuclease	protein-coding
ENSG00000115129	TP53I3	tumor protein p53 inducible protein 3	protein-coding
ENSG00000068784	SRBD1	S1 RNA binding domain 1	protein-coding
ENSG00000138080	EMILIN1	elastin microfibril interfacer 1	protein-coding
ENSG00000084774	CAD	carbamoyl-phosphate synthetase 2, aspartate transcarbamylase, and dihydroorotase	protein-coding
ENSG00000115163	CENPA	centromere protein A	protein-coding
ENSG00000121152	NCAPH	non-SMC condensin I complex subunit H	protein-coding
ENSG00000005436	GCFC2	GC-rich sequence DNA-binding factor 2	protein-coding
ENSG00000163064	EN1	engrailed homeobox 1	protein-coding
ENSG00000189362	NEMP2	nuclear envelope integral membrane protein 2	protein-coding
ENSG00000186522	SEPTIN10	septin 10	protein-coding
ENSG00000172878	METAP1D	methionyl aminopeptidase type 1D, mitochondrial	protein-coding
ENSG00000163535	SGO2	shugoshin 2	protein-coding
ENSG00000169607	CKAP2L	cytoskeleton associated protein 2 like	protein-coding
ENSG00000168393	DTYMK	deoxythymidylate kinase	protein-coding
ENSG00000123485	HJURP	Holliday junction recognition protein	protein-coding
ENSG00000119004	CYP20A1	cytochrome P450 family 20 subfamily A member 1	protein-coding
ENSG00000179528	LBX2	ladybird homeobox 2	protein-coding
ENSG00000152253	SPC25	SPC25 component of NDC80 kinetochore complex	protein-coding
ENSG00000168542	COL3A1	collagen type III alpha 1 chain	protein-coding
ENSG00000138449	SLC40A1	solute carrier family 40 member 1	protein-coding
ENSG00000136546	SCN7A	sodium voltage-gated channel alpha subunit 7	protein-coding
ENSG00000071909	MYO3B	myosin IIIB	protein-coding
ENSG00000079150	FKBP7	FKBP prolyl isomerase 7	protein-coding
ENSG00000171848	RRM2	ribonucleotide reductase regulatory subunit M2	protein-coding
ENSG00000163482	STK36	serine/threonine kinase 36	protein-coding
ENSG00000169679	BUB1	BUB1 mitotic checkpoint serine/threonine kinase	protein-coding
ENSG00000115970	THADA	THADA armadillo repeat containing	protein-coding
ENSG00000115232	ITGA4	integrin subunit alpha 4	protein-coding
ENSG00000116001	TIA1	TIA1 cytotoxic granule associated RNA binding protein	protein-coding
ENSG00000129810	SGO1	shugoshin 1	protein-coding
ENSG00000163808	KIF15	kinesin family member 15	protein-coding
ENSG00000163378	EOGT	EGF domain specific O-linked N-acetylglucosamine transferase	protein-coding
ENSG00000176142	TMEM39A	transmembrane protein 39A	protein-coding
ENSG00000151576	QTRT2	queuine tRNA-ribosyltransferase accessory subunit 2	protein-coding
ENSG00000065485	PDIA5	protein disulfide isomerase family A member 5	protein-coding
ENSG00000163430	FSTL1	follistatin like 1	protein-coding
ENSG00000058262	SEC61A1	SEC61 translocon subunit alpha 1	protein-coding
ENSG00000073111	MCM2	minichromosome maintenance complex component 2	protein-coding
ENSG00000181458	TMEM45A	transmembrane protein 45A	protein-coding
ENSG00000284753	EEF1AKMT4	EEF1A lysine methyltransferase 4	protein-coding
ENSG00000136518	ACTL6A	actin like 6A	protein-coding
ENSG00000214021	TTLL3	tubulin tyrosine ligase like 3	protein-coding
ENSG00000113810	SMC4	structural maintenance of chromosomes 4	protein-coding
ENSG00000172037	LAMB2	laminin subunit beta 2	protein-coding
ENSG00000114346	ECT2	epithelial cell transforming 2	protein-coding
ENSG00000144791	LIMD1	LIM domain containing 1	protein-coding
ENSG00000144554	FANCD2	FA complementation group D2	protein-coding
ENSG00000174343	CHRNA9	cholinergic receptor nicotinic alpha 9 subunit	protein-coding
ENSG00000145246	ATP10D	ATPase phospholipid transporting 10D (putative)	protein-coding
ENSG00000198856	OSTC	oligosaccharyltransferase complex non-catalytic subunit	protein-coding
ENSG00000109805	NCAPG	non-SMC condensin I complex subunit G	protein-coding
ENSG00000164056	SPRY1	sprouty RTK signaling antagonist 1	protein-coding
ENSG00000084093	REST	RE1 silencing transcription factor	protein-coding
ENSG00000145386	CCNA2	cyclin A2	protein-coding
ENSG00000151725	CENPU	centromere protein U	protein-coding
ENSG00000138794	CASP6	caspase 6	protein-coding
ENSG00000013810	TACC3	transforming acidic coiled-coil containing protein 3	protein-coding
ENSG00000164294	GPX8	glutathione peroxidase 8 (putative)	protein-coding
ENSG00000151388	ADAMTS12	ADAM metallopeptidase with thrombospondin type 1 motif 12	protein-coding
ENSG00000123219	CENPK	centromere protein K	protein-coding
ENSG00000145703	IQGAP2	IQ motif containing GTPase activating protein 2	protein-coding
ENSG00000134057	CCNB1	cyclin B1	protein-coding
ENSG00000138829	FBN2	fibrillin 2	protein-coding
ENSG00000164574	GALNT10	polypeptide N-acetylgalactosaminyltransferase 10	protein-coding
ENSG00000213347	MXD3	MAX dimerization protein 3	protein-coding
ENSG00000072571	HMMR	hyaluronan mediated motility receptor	protein-coding
ENSG00000112977	DAP	death associated protein	protein-coding
ENSG00000164185	ZNF474	zinc finger protein 474	protein-coding
ENSG00000113555	PCDH12	protocadherin 12	protein-coding
ENSG00000251493	FOXD1	forkhead box D1	protein-coding
ENSG00000183876	ARSI	arylsulfatase family member I	protein-coding
ENSG00000177721	ANXA2R	annexin A2 receptor	protein-coding
ENSG00000239264	TXNDC5	thioredoxin domain containing 5	protein-coding
ENSG00000196787	H2AC11	H2A clustered histone 11	protein-coding
ENSG00000196747	H2AC13	H2A clustered histone 13	protein-coding
ENSG00000278828	H3C10	H3 clustered histone 10	protein-coding
ENSG00000146143	PRIM2	DNA primase subunit 2	protein-coding
ENSG00000146410	MTFR2	mitochondrial fission regulator 2	protein-coding
ENSG00000112118	MCM3	minichromosome maintenance complex component 3	protein-coding
ENSG00000112742	TTK	TTK protein kinase	protein-coding
ENSG00000197903	H2BC12	H2B clustered histone 12	protein-coding
ENSG00000124635	H2BC11	H2B clustered histone 11	protein-coding
ENSG00000274997	H2AC12	H2A clustered histone 12	protein-coding
ENSG00000286522	H3C2	H3 clustered histone 2	protein-coding
ENSG00000278463	H2AC4	H2A clustered histone 4	protein-coding
ENSG00000198563	DDX39B	DExD-box helicase 39B	protein-coding
ENSG00000204410	MSH5	mutS homolog 5	protein-coding
ENSG00000170734	POLH	DNA polymerase eta	protein-coding
ENSG00000197081	IGF2R	insulin like growth factor 2 receptor	protein-coding
ENSG00000276903	H2AC16	H2A clustered histone 16	protein-coding
ENSG00000184357	H1-5	H1.5 linker histone, cluster member	protein-coding
ENSG00000274641	H2BC17	H2B clustered histone 17	protein-coding
ENSG00000111799	COL12A1	collagen type XII alpha 1 chain	protein-coding
ENSG00000277775	H3C7	H3 clustered histone 7	protein-coding
ENSG00000118523	CCN2	cellular communication network factor 2	protein-coding
ENSG00000237441	RGL2	ral guanine nucleotide dissociation stimulator like 2	protein-coding
ENSG00000237649	KIFC1	kinesin family member C1	protein-coding
ENSG00000112578	BYSL	bystin like	protein-coding
ENSG00000137404	NRM	nurim	protein-coding
ENSG00000146263	MMS22L	MMS22 like, DNA repair protein	protein-coding
ENSG00000106511	MEOX2	mesenchyme homeobox 2	protein-coding
ENSG00000164692	COL1A2	collagen type I alpha 2 chain	protein-coding
ENSG00000169919	GUSB	glucuronidase beta	protein-coding
ENSG00000106397	PLOD3	procollagen-lysine,2-oxoglutarate 5-dioxygenase 3	protein-coding
ENSG00000166508	MCM7	minichromosome maintenance complex component 7	protein-coding
ENSG00000157240	FZD1	frizzled class receptor 1	protein-coding
ENSG00000196411	EPHB4	EPH receptor B4	protein-coding
ENSG00000164889	SLC4A2	solute carrier family 4 member 2	protein-coding
ENSG00000106462	EZH2	enhancer of zeste 2 polycomb repressive complex 2 subunit	protein-coding
ENSG00000101825	MXRA5	matrix remodeling associated 5	protein-coding
ENSG00000186871	ERCC6L	ERCC excision repair 6 like, spindle assembly checkpoint helicase	protein-coding
ENSG00000090889	KIF4A	kinesin family member 4A	protein-coding
ENSG00000147394	ZNF185	zinc finger protein 185 with LIM domain	protein-coding
ENSG00000129680	MAP7D3	MAP7 domain containing 3	protein-coding
ENSG00000133131	MORC4	MORC family CW-type zinc finger 4	protein-coding
ENSG00000169188	APEX2	apurinic/apyrimidinic endodeoxyribonuclease 2	protein-coding
ENSG00000196924	FLNA	filamin A	protein-coding
ENSG00000182492	BGN	biglycan	protein-coding
ENSG00000101935	AMMECR1	AMMECR nuclear protein 1	protein-coding
ENSG00000123131	PRDX4	peroxiredoxin 4	protein-coding
ENSG00000102158	MAGT1	magnesium transporter 1	protein-coding
ENSG00000102384	CENPI	centromere protein I	protein-coding
ENSG00000171320	ESCO2	establishment of sister chromatid cohesion N-acetyltransferase 2	protein-coding
ENSG00000104626	ERI1	exoribonuclease 1	protein-coding
ENSG00000184661	CDCA2	cell division cycle associated 2	protein-coding
ENSG00000168078	PBK	PDZ binding kinase	protein-coding
ENSG00000121005	CRISPLD1	cysteine rich secretory protein LCCL domain containing 1	protein-coding
ENSG00000170323	FABP4	fatty acid binding protein 4	protein-coding
ENSG00000147606	SLC26A7	solute carrier family 26 member 7	protein-coding
ENSG00000214954	LRRC69	leucine rich repeat containing 69	protein-coding
ENSG00000104356	POP1	POP1 homolog, ribonuclease P/MRP subunit	protein-coding
ENSG00000180694	TMEM64	transmembrane protein 64	protein-coding
ENSG00000147536	GINS4	GINS complex subunit 4	protein-coding
ENSG00000133740	E2F5	E2F transcription factor 5	protein-coding
ENSG00000164934	DCAF13	DDB1 and CUL4 associated factor 13	protein-coding
ENSG00000197275	RAD54B	RAD54 homolog B	protein-coding
ENSG00000156162	DPY19L4	dpy-19 like 4	protein-coding
ENSG00000104517	UBR5	ubiquitin protein ligase E3 component n-recognin 5	protein-coding
ENSG00000156469	MTERF3	mitochondrial transcription termination factor 3	protein-coding
ENSG00000136982	DSCC1	DNA replication and sister chromatid cohesion 1	protein-coding
ENSG00000172172	MRPL13	mitochondrial ribosomal protein L13	protein-coding
ENSG00000164961	WASHC5	WASH complex subunit 5	protein-coding
ENSG00000179041	RRS1	ribosome biogenesis regulator 1 homolog	protein-coding
ENSG00000104375	STK3	serine/threonine kinase 3	protein-coding
ENSG00000064313	TAF2	TATA-box binding protein associated factor 2	protein-coding
ENSG00000147679	UTP23	UTP23 small subunit processome component	protein-coding
ENSG00000176853	FAM91A1	family with sequence similarity 91 member A1	protein-coding
ENSG00000067167	TRAM1	translocation associated membrane protein 1	protein-coding
ENSG00000189376	C8orf76	chromosome 8 open reading frame 76	protein-coding
ENSG00000066855	MTFR1	mitochondrial fission regulator 1	protein-coding
ENSG00000160957	RECQL4	RecQ like helicase 4	protein-coding
ENSG00000187955	COL14A1	collagen type XIV alpha 1 chain	protein-coding
ENSG00000160949	TONSL	tonsoku like, DNA repair protein	protein-coding
ENSG00000156802	ATAD2	ATPase family AAA domain containing 2	protein-coding
ENSG00000260428	SCX	scleraxis bHLH transcription factor	protein-coding
ENSG00000185122	HSF1	heat shock transcription factor 1	protein-coding
ENSG00000071894	CPSF1	cleavage and polyadenylation specific factor 1	protein-coding
ENSG00000185803	SLC52A2	solute carrier family 52 member 2	protein-coding
ENSG00000181135	ZNF707	zinc finger protein 707	protein-coding
ENSG00000180900	SCRIB	scribble planar cell polarity protein	protein-coding
ENSG00000179950	PUF60	poly(U) binding splicing factor 60	protein-coding
ENSG00000197858	GPAA1	glycosylphosphatidylinositol anchor attachment 1	protein-coding
ENSG00000179526	SHARPIN	SHANK associated RH domain interactor	protein-coding
ENSG00000164938	TP53INP1	tumor protein p53 inducible nuclear protein 1	protein-coding
ENSG00000104472	CHRAC1	chromatin accessibility complex subunit 1	protein-coding
ENSG00000104218	CSPP1	centrosome and spindle pole associated protein 1	protein-coding
ENSG00000183665	TRMT12	tRNA methyltransferase 12 homolog	protein-coding
ENSG00000164920	OSR2	odd-skipped related transciption factor 2	protein-coding
ENSG00000184489	PTP4A3	protein tyrosine phosphatase 4A3	protein-coding
ENSG00000104529	EEF1D	eukaryotic translation elongation factor 1 delta	protein-coding
ENSG00000104522	GFUS	GDP-L-fucose synthase	protein-coding
ENSG00000164953	TMEM67	transmembrane protein 67	protein-coding
ENSG00000170619	COMMD5	COMM domain containing 5	protein-coding
ENSG00000160972	PPP1R16A	protein phosphatase 1 regulatory subunit 16A	protein-coding
ENSG00000147883	CDKN2B	cyclin dependent kinase inhibitor 2B	protein-coding
ENSG00000180447	GAS1	growth arrest specific 1	protein-coding
ENSG00000158169	FANCC	FA complementation group C	protein-coding
ENSG00000130635	COL5A1	collagen type V alpha 1 chain	protein-coding
ENSG00000165304	MELK	maternal embryonic leucine zipper kinase	protein-coding
ENSG00000185585	OLFML2A	olfactomedin like 2A	protein-coding
ENSG00000136811	ODF2	outer dense fiber of sperm tails 2	protein-coding
ENSG00000173068	BNC2	basonuclin 2	protein-coding
ENSG00000165689	ENTR1	endosome associated trafficking regulator 1	protein-coding
ENSG00000147889	CDKN2A	cyclin dependent kinase inhibitor 2A	protein-coding
ENSG00000095319	NUP188	nucleoporin 188	protein-coding
ENSG00000186638	KIF24	kinesin family member 24	protein-coding
ENSG00000167244	IGF2	insulin like growth factor 2	protein-coding
ENSG00000030066	NUP160	nucleoporin 160	protein-coding
ENSG00000129173	E2F8	E2F transcription factor 8	protein-coding
ENSG00000162337	LRP5	LDL receptor related protein 5	protein-coding
ENSG00000110092	CCND1	cyclin D1	protein-coding
ENSG00000166025	AMOTL1	angiomotin like 1	protein-coding
ENSG00000121621	KIF18A	kinesin family member 18A	protein-coding
ENSG00000134910	STT3A	STT3 oligosaccharyltransferase complex catalytic subunit A	protein-coding
ENSG00000173457	PPP1R14B	protein phosphatase 1 regulatory inhibitor subunit 14B	protein-coding
ENSG00000189057	FAM111B	FAM111 trypsin like peptidase B	protein-coding
ENSG00000214063	TSPAN4	tetraspanin 4	protein-coding
ENSG00000172638	EFEMP2	EGF containing fibulin extracellular matrix protein 2	protein-coding
ENSG00000174807	CD248	CD248 molecule	protein-coding
ENSG00000198851	CD3E	CD3e molecule	protein-coding
ENSG00000134802	SLC43A3	solute carrier family 43 member 3	protein-coding
ENSG00000120458	MSANTD2	Myb/SANT DNA binding domain containing 2	protein-coding
ENSG00000149499	EML3	EMAP like 3	protein-coding
ENSG00000110492	MDK	midkine	protein-coding
ENSG00000064309	CDON	cell adhesion associated, oncogene regulated	protein-coding
ENSG00000110455	ACCS	1-aminocyclopropane-1-carboxylate synthase homolog (inactive)	protein-coding
ENSG00000166801	FAM111A	FAM111 trypsin like peptidase A	protein-coding
ENSG00000107611	CUBN	cubilin	protein-coding
ENSG00000026025	VIM	vimentin	protein-coding
ENSG00000170312	CDK1	cyclin dependent kinase 1	protein-coding
ENSG00000122952	ZWINT	ZW10 interacting kinetochore protein	protein-coding
ENSG00000148824	MTG1	mitochondrial ribosome associated GTPase 1	protein-coding
ENSG00000148773	MKI67	marker of proliferation Ki-67	protein-coding
ENSG00000138180	CEP55	centrosomal protein 55	protein-coding
ENSG00000119969	HELLS	helicase, lymphoid specific	protein-coding
ENSG00000138160	KIF11	kinesin family member 11	protein-coding
ENSG00000150093	ITGB1	integrin subunit beta 1	protein-coding
ENSG00000065328	MCM10	minichromosome maintenance 10 replication initiation factor	protein-coding
ENSG00000187714	SLC18A3	solute carrier family 18 member A3	protein-coding
ENSG00000148848	ADAM12	ADAM metallopeptidase domain 12	protein-coding
ENSG00000121318	TAS2R10	taste 2 receptor member 10	protein-coding
ENSG00000069493	CLEC2D	C-type lectin domain family 2 member D	protein-coding
ENSG00000139146	SINHCAF	SIN3-HDAC complex associated factor	protein-coding
ENSG00000182199	SHMT2	serine hydroxymethyltransferase 2	protein-coding
ENSG00000111602	TIMELESS	timeless circadian regulator	protein-coding
ENSG00000139354	GAS2L3	growth arrest specific 2 like 3	protein-coding
ENSG00000161791	FMNL3	formin like 3	protein-coding
ENSG00000174989	FBXW8	F-box and WD repeat domain containing 8	protein-coding
ENSG00000165891	E2F7	E2F transcription factor 7	protein-coding
ENSG00000173588	CEP83	centrosomal protein 83	protein-coding
ENSG00000166987	MBD6	methyl-CpG binding domain protein 6	protein-coding
ENSG00000135446	CDK4	cyclin dependent kinase 4	protein-coding
ENSG00000198001	IRAK4	interleukin 1 receptor associated kinase 4	protein-coding
ENSG00000111206	FOXM1	forkhead box M1	protein-coding
ENSG00000139350	NEDD1	NEDD1 gamma-tubulin ring complex targeting factor	protein-coding
ENSG00000139329	LUM	lumican	protein-coding
ENSG00000166881	NEMP1	nuclear envelope integral membrane protein 1	protein-coding
ENSG00000139263	LRIG3	leucine rich repeats and immunoglobulin like domains 3	protein-coding
ENSG00000184445	KNTC1	kinetochore associated 1	protein-coding
ENSG00000135404	CD63	CD63 molecule	protein-coding
ENSG00000135476	ESPL1	extra spindle pole bodies like 1, separase	protein-coding
ENSG00000010292	NCAPD2	non-SMC condensin I complex subunit D2	protein-coding
ENSG00000111641	NOP2	NOP2 nucleolar protein	protein-coding
ENSG00000111247	RAD51AP1	RAD51 associated protein 1	protein-coding
ENSG00000185480	PARPBP	PARP1 binding protein	protein-coding
ENSG00000111665	CDCA3	cell division cycle associated 3	protein-coding
ENSG00000177084	POLE	DNA polymerase epsilon, catalytic subunit	protein-coding
ENSG00000167553	TUBA1C	tubulin alpha 1c	protein-coding
ENSG00000135451	TROAP	trophinin associated protein	protein-coding
ENSG00000186897	C1QL4	complement C1q like 4	protein-coding
ENSG00000139641	ESYT1	extended synaptotagmin 1	protein-coding
ENSG00000213782	DDX47	DEAD-box helicase 47	protein-coding
ENSG00000123374	CDK2	cyclin dependent kinase 2	protein-coding
ENSG00000102699	PARP4	poly(ADP-ribose) polymerase family member 4	protein-coding
ENSG00000165480	SKA3	spindle and kinetochore associated complex subunit 3	protein-coding
ENSG00000134871	COL4A2	collagen type IV alpha 2 chain	protein-coding
ENSG00000121743	GJA3	gap junction protein alpha 3	protein-coding
ENSG00000139618	BRCA2	BRCA2 DNA repair associated	protein-coding
ENSG00000165501	LRR1	leucine rich repeat protein 1	protein-coding
ENSG00000087303	NID2	nidogen 2	protein-coding
ENSG00000119681	LTBP2	latent transforming growth factor beta binding protein 2	protein-coding
ENSG00000125384	PTGER2	prostaglandin E receptor 2	protein-coding
ENSG00000170779	CDCA4	cell division cycle associated 4	protein-coding
ENSG00000129474	AJUBA	ajuba LIM protein	protein-coding
ENSG00000165801	ARHGEF40	Rho guanine nucleotide exchange factor 40	protein-coding
ENSG00000185559	DLK1	delta like non-canonical Notch ligand 1	protein-coding
ENSG00000196497	IPO4	importin 4	protein-coding
ENSG00000133937	GSC	goosecoid homeobox	protein-coding
ENSG00000157227	MMP14	matrix metallopeptidase 14	protein-coding
ENSG00000126787	DLGAP5	DLG associated protein 5	protein-coding
ENSG00000198826	ARHGAP11A	Rho GTPase activating protein 11A	protein-coding
ENSG00000051180	RAD51	RAD51 recombinase	protein-coding
ENSG00000157456	CCNB2	cyclin B2	protein-coding
ENSG00000138621	PPCDC	phosphopantothenoylcysteine decarboxylase	protein-coding
ENSG00000136378	ADAMTS7	ADAM metallopeptidase with thrombospondin type 1 motif 7	protein-coding
ENSG00000129038	LOXL1	lysyl oxidase like 1	protein-coding
ENSG00000137831	UACA	uveal autoantigen with coiled-coil domains and ankyrin repeats	protein-coding
ENSG00000156970	BUB1B	BUB1 mitotic checkpoint serine/threonine kinase B	protein-coding
ENSG00000169105	CHST14	carbohydrate sulfotransferase 14	protein-coding
ENSG00000137812	KNL1	kinetochore scaffold 1	protein-coding
ENSG00000170236	USP50	ubiquitin specific peptidase 50	protein-coding
ENSG00000140525	FANCI	FA complementation group I	protein-coding
ENSG00000166803	PCLAF	PCNA clamp associated factor	protein-coding
ENSG00000285077	ARHGAP11B	Rho GTPase activating protein 11B	protein-coding
ENSG00000103855	CD276	CD276 molecule	protein-coding
ENSG00000090487	SPG21	SPG21 abhydrolase domain containing, maspardin	protein-coding
ENSG00000138615	CILP	cartilage intermediate layer protein	protein-coding
ENSG00000137807	KIF23	kinesin family member 23	protein-coding
ENSG00000166147	FBN1	fibrillin 1	protein-coding
ENSG00000140575	IQGAP1	IQ motif containing GTPase activating protein 1	protein-coding
ENSG00000161996	WDR90	WD repeat domain 90	protein-coding
ENSG00000087245	MMP2	matrix metallopeptidase 2	protein-coding
ENSG00000159792	PSKH1	protein serine kinase H1	protein-coding
ENSG00000135736	CCDC102A	coiled-coil domain containing 102A	protein-coding
ENSG00000103248	MTHFSD	methenyltetrahydrofolate synthetase domain containing	protein-coding
ENSG00000198931	APRT	adenine phosphoribosyltransferase	protein-coding
ENSG00000168411	RFWD3	ring finger and WD repeat domain 3	protein-coding
ENSG00000131652	THOC6	THO complex 6	protein-coding
ENSG00000140682	TGFB1I1	transforming growth factor beta 1 induced transcript 1	protein-coding
ENSG00000166851	PLK1	polo like kinase 1	protein-coding
ENSG00000206053	JPT2	Jupiter microtubule associated homolog 2	protein-coding
ENSG00000072864	NDE1	nudE neurodevelopment protein 1	protein-coding
ENSG00000180917	CMTR2	cap methyltransferase 2	protein-coding
ENSG00000237172	B3GNT9	UDP-GlcNAc:betaGal beta-1,3-N-acetylglucosaminyltransferase 9	protein-coding
ENSG00000140931	CMTM3	CKLF like MARVEL transmembrane domain containing 3	protein-coding
ENSG00000033011	ALG1	ALG1 chitobiosyldiphosphodolichol beta-mannosyltransferase	protein-coding
ENSG00000140650	PMM2	phosphomannomutase 2	protein-coding
ENSG00000129195	PIMREG	PICALM interacting mitotic regulator	protein-coding
ENSG00000177602	HASPIN	histone H3 associated protein kinase	protein-coding
ENSG00000141756	FKBP10	FKBP prolyl isomerase 10	protein-coding
ENSG00000141696	P3H4	prolyl 3-hydroxylase family member 4 (inactive)	protein-coding
ENSG00000121068	TBX2	T-box transcription factor 2	protein-coding
ENSG00000131747	TOP2A	DNA topoisomerase II alpha	protein-coding
ENSG00000266173	STRADA	STE20 related adaptor alpha	protein-coding
ENSG00000166263	STXBP4	syntaxin binding protein 4	protein-coding
ENSG00000173894	CBX2	chromobox 2	protein-coding
ENSG00000197879	MYO1C	myosin IC	protein-coding
ENSG00000157637	SLC38A10	solute carrier family 38 member 10	protein-coding
ENSG00000040531	CTNS	cystinosin, lysosomal cystine transporter	protein-coding
ENSG00000178999	AURKB	aurora kinase B	protein-coding
ENSG00000186185	KIF18B	kinesin family member 18B	protein-coding
ENSG00000182612	TSPAN10	tetraspanin 10	protein-coding
ENSG00000256525	POLG2	DNA polymerase gamma 2, accessory subunit	protein-coding
ENSG00000089685	BIRC5	baculoviral IAP repeat containing 5	protein-coding
ENSG00000177469	CAVIN1	caveolae associated protein 1	protein-coding
ENSG00000141736	ERBB2	erb-b2 receptor tyrosine kinase 2	protein-coding
ENSG00000185624	P4HB	prolyl 4-hydroxylase subunit beta	protein-coding
ENSG00000126561	STAT5A	signal transducer and activator of transcription 5A	protein-coding
ENSG00000278259	MYO19	myosin XIX	protein-coding
ENSG00000108821	COL1A1	collagen type I alpha 1 chain	protein-coding
ENSG00000154920	EME1	essential meiotic structure-specific endonuclease 1	protein-coding
ENSG00000011028	MRC2	mannose receptor C type 2	protein-coding
ENSG00000136492	BRIP1	BRCA1 interacting helicase 1	protein-coding
ENSG00000004975	DVL2	dishevelled segment polarity protein 2	protein-coding
ENSG00000167543	TP53I13	tumor protein p53 inducible protein 13	protein-coding
ENSG00000080986	NDC80	NDC80 kinetochore complex component	protein-coding
ENSG00000154839	SKA1	spindle and kinetochore associated complex subunit 1	protein-coding
ENSG00000176890	TYMS	thymidylate synthetase	protein-coding
ENSG00000128791	TWSG1	twisted gastrulation BMP signaling modulator 1	protein-coding
ENSG00000176014	TUBB6	tubulin beta 6 class V	protein-coding
ENSG00000150636	CCDC102B	coiled-coil domain containing 102B	protein-coding
ENSG00000101447	FAM83D	family with sequence similarity 83 member D	protein-coding
ENSG00000101104	PABPC1L	poly(A) binding protein cytoplasmic 1 like	protein-coding
ENSG00000124193	SRSF6	serine and arginine rich splicing factor 6	protein-coding
ENSG00000101057	MYBL2	MYB proto-oncogene like 2	protein-coding
ENSG00000101346	POFUT1	protein O-fucosyltransferase 1	protein-coding
ENSG00000118707	TGIF2	TGFB induced factor homeobox 2	protein-coding
ENSG00000088325	TPX2	TPX2 microtubule nucleation factor	protein-coding
ENSG00000175063	UBE2C	ubiquitin conjugating enzyme E2 C	protein-coding
ENSG00000092758	COL9A3	collagen type IX alpha 3 chain	protein-coding
ENSG00000087586	AURKA	aurora kinase A	protein-coding
ENSG00000171940	ZNF217	zinc finger protein 217	protein-coding
ENSG00000088882	CPXM1	carboxypeptidase X, M14 family member 1	protein-coding
ENSG00000064666	CNN2	calponin 2	protein-coding
ENSG00000141994	DUS3L	dihydrouridine synthase 3 like	protein-coding
ENSG00000105355	PLIN3	perilipin 3	protein-coding
ENSG00000276043	UHRF1	ubiquitin like with PHD and ring finger domains 1	protein-coding
ENSG00000105397	TYK2	tyrosine kinase 2	protein-coding
ENSG00000123136	DDX39A	DExD-box helicase 39A	protein-coding
ENSG00000123146	ADGRE5	adhesion G protein-coupled receptor E5	protein-coding
ENSG00000105137	SYDE1	synapse defective Rho GTPase homolog 1	protein-coding
ENSG00000130300	PLVAP	plasmalemma vesicle associated protein	protein-coding
ENSG00000064490	RFXANK	regulatory factor X associated ankyrin containing protein	protein-coding
ENSG00000184635	ZNF93	zinc finger protein 93	protein-coding
ENSG00000105664	COMP	cartilage oligomeric matrix protein	protein-coding
ENSG00000256087	ZNF432	zinc finger protein 432	protein-coding
ENSG00000090924	PLEKHG2	pleckstrin homology and RhoGEF domain containing G2	protein-coding
ENSG00000177045	SIX5	SIX homeobox 5	protein-coding
ENSG00000171469	ZNF561	zinc finger protein 561	protein-coding
ENSG00000161888	SPC24	SPC24 component of NDC80 kinetochore complex	protein-coding
ENSG00000074219	TEAD2	TEA domain transcription factor 2	protein-coding
ENSG00000076928	ARHGEF1	Rho guanine nucleotide exchange factor 1	protein-coding
ENSG00000105559	PLEKHA4	pleckstrin homology domain containing A4	protein-coding
ENSG00000161847	RAVER1	ribonucleoprotein, PTB binding 1	protein-coding
ENSG00000187474	FPR3	formyl peptide receptor 3	protein-coding
ENSG00000039650	PNKP	polynucleotide kinase 3'-phosphatase	protein-coding
ENSG00000011304	PTBP1	polypyrimidine tract binding protein 1	protein-coding
ENSG00000104774	MAN2B1	mannosidase alpha class 2B member 1	protein-coding
ENSG00000105612	DNASE2	deoxyribonuclease 2, lysosomal	protein-coding
ENSG00000074181	NOTCH3	notch receptor 3	protein-coding
ENSG00000105011	ASF1B	anti-silencing function 1B histone chaperone	protein-coding
ENSG00000197540	GZMM	granzyme M	protein-coding
ENSG00000099203	TMED1	transmembrane p24 trafficking protein 1	protein-coding
ENSG00000197256	KANK2	KN motif and ankyrin repeat domains 2	protein-coding
ENSG00000283632	EXOC3L2	exocyst complex component 3 like 2	protein-coding
ENSG00000071564	TCF3	transcription factor 3	protein-coding
ENSG00000142002	DPP9	dipeptidyl peptidase 9	protein-coding
ENSG00000064961	HMG20B	high mobility group 20B	protein-coding
ENSG00000130812	ANGPTL6	angiopoietin like 6	protein-coding
ENSG00000174652	ZNF266	zinc finger protein 266	protein-coding
ENSG00000099331	MYO9B	myosin IXB	protein-coding
ENSG00000075218	GTSE1	G2 and S-phase expressed 1	protein-coding
ENSG00000100106	TRIOBP	TRIO and F-actin binding protein	protein-coding
ENSG00000100196	KDELR3	KDEL endoplasmic reticulum protein retention receptor 3	protein-coding
ENSG00000133466	C1QTNF6	C1q and TNF related 6	protein-coding
ENSG00000075275	CELSR1	cadherin EGF LAG seven-pass G-type receptor 1	protein-coding
ENSG00000128191	DGCR8	DGCR8 microprocessor complex subunit	protein-coding
ENSG00000093009	CDC45	cell division cycle 45	protein-coding
ENSG00000100297	MCM5	minichromosome maintenance complex component 5	protein-coding
ENSG00000159131	GART	phosphoribosylglycinamide formyltransferase, phosphoribosylglycinamide synthetase, phosphoribosylaminoimidazole synthetase	protein-coding
ENSG00000159086	PAXBP1	PAX3 and PAX7 binding protein 1	protein-coding
ENSG00000142173	COL6A2	collagen type VI alpha 2 chain	protein-coding
ENSG00000182871	COL18A1	collagen type XVIII alpha 1 chain	protein-coding
ENSG00000205581	HMGN1	high mobility group nucleosome binding domain 1	protein-coding
ENSG00000142156	COL6A1	collagen type VI alpha 1 chain	protein-coding
ENSG00000211592	IGKC	immunoglobulin kappa constant	protein-coding
ENSG00000231365	WARS2-AS1	WARS2 antisense RNA 1	ncRNA
ENSG00000231646	FSIP2-AS1	FSIP2 antisense RNA 1	ncRNA
ENSG00000257702	LBX2-AS1	LBX2 antisense RNA 1	ncRNA
ENSG00000249464	LINC01091	long intergenic non-protein coding RNA 1091	ncRNA
ENSG00000177738	LOC648987	uncharacterized LOC648987	ncRNA
ENSG00000215068	LOC153684	uncharacterized LOC153684	ncRNA
ENSG00000272142	LYRM4-AS1	LYRM4 antisense RNA 1	ncRNA
ENSG00000237499	WAKMAR2	wound and keratinocyte migration associated lncRNA 2	ncRNA
ENSG00000253704	VIRMA-DT	VIRMA divergent transcript	ncRNA
ENSG00000181135	LOC101928160	uncharacterized LOC101928160	ncRNA
ENSG00000240498	CDKN2B-AS1	CDKN2B antisense RNA 1	ncRNA
ENSG00000269821	KCNQ1OT1	KCNQ1 opposite strand/antisense transcript 1	ncRNA
ENSG00000099869	IGF2-AS	IGF2 antisense RNA	ncRNA
ENSG00000245648	KLRK1-AS1	KLRK1 antisense RNA 1	ncRNA
ENSG00000231607	DLEU2	deleted in lymphocytic leukemia 2	ncRNA
ENSG00000258727	AP1G2-AS1	AP1G2 antisense RNA 1	ncRNA
ENSG00000258525	LOC100506071	uncharacterized LOC100506071	ncRNA
ENSG00000261136	LOC105370941	uncharacterized LOC105370941	ncRNA
ENSG00000267374	MIR924HG	MIR924 host gene	ncRNA
ENSG00000286787	LOC105372493	uncharacterized LOC105372493	ncRNA
ENSG00000269834	ZNF528-AS1	ZNF528 antisense RNA 1	ncRNA
ENSG00000076928	LOC100505585	uncharacterized LOC100505585	ncRNA
ENSG00000267751	BSG-AS1	BSG antisense RNA 1	ncRNA
ENSG00000223575	NA	NA	NA
ENSG00000230630	NA	NA	NA
ENSG00000244682	NA	NA	NA
ENSG00000270571	NA	NA	NA
ENSG00000234072	NA	NA	NA
ENSG00000248587	NA	NA	NA
ENSG00000279698	NA	NA	NA
ENSG00000272144	NA	NA	NA
ENSG00000279786	NA	NA	NA
ENSG00000271959	NA	NA	NA
ENSG00000253180	NA	NA	NA
ENSG00000251003	NA	NA	NA
ENSG00000264801	NA	NA	NA
ENSG00000266446	NA	NA	NA
ENSG00000286670	NA	NA	NA
ENSG00000255893	NA	NA	NA
ENSG00000279342	NA	NA	NA
ENSG00000214826	NA	NA	NA
ENSG00000257027	NA	NA	NA
ENSG00000111788	NA	NA	NA
ENSG00000256663	NA	NA	NA
ENSG00000257803	NA	NA	NA
ENSG00000213250	NA	NA	NA
ENSG00000275830	NA	NA	NA
ENSG00000280231	NA	NA	NA
ENSG00000260818	NA	NA	NA
ENSG00000280344	NA	NA	NA
ENSG00000251417	NA	NA	NA
ENSG00000280206	NA	NA	NA
ENSG00000279803	NA	NA	NA
ENSG00000262903	NA	NA	NA
ENSG00000274565	NA	NA	NA
ENSG00000264705	NA	NA	NA
ENSG00000273584	NA	NA	NA
ENSG00000199218	NA	NA	NA
ENSG00000235088	NA	NA	NA
ENSG00000269378	NA	NA	NA
ENSG00000267886	NA	NA	NA
ENSG00000268105	NA	NA	NA
ENSG00000267317	NA	NA	NA
ENSG00000269825	NA	NA	NA
ENSG00000232623	NA	NA	NA

## Sheet: Down_IV_Cr
Down-regulated genes in pediatric astrocytoma grade IV, FC > 1.5, FDR < 0.05
ENSEMBL	SYMBOL	GENENAME	GENETYPE
ENSG00000200503	SNORD115-5	small nucleolar RNA, C/D box 115-5	snoRNA
ENSG00000200949	SNORD115-32	small nucleolar RNA, C/D box 115-32	snoRNA
ENSG00000200593	SNORD115-33	small nucleolar RNA, C/D box 115-33	snoRNA
ENSG00000252396	RN7SKP195	RN7SK pseudogene 195	pseudo
ENSG00000230006	ANKRD36BP2	ankyrin repeat domain 36B pseudogene 2	pseudo
ENSG00000263426	RN7SL471P	RNA, 7SL, cytoplasmic 471, pseudogene	pseudo
ENSG00000224557	HLA-DPB2	major histocompatibility complex, class II, DP beta 2 (pseudogene)	pseudo
ENSG00000231359	RPL31P34	ribosomal protein L31 pseudogene 34	pseudo
ENSG00000226562	CYP4F26P	cytochrome P450 family 4 subfamily F member 26, pseudogene	pseudo
ENSG00000257501	PAFAH1B2P2	PAFAH1B2 pseudogene 2	pseudo
ENSG00000238098	ABCA17P	ATP binding cassette subfamily A member 17, pseudogene	pseudo
ENSG00000265480	KRT18P55	keratin 18 pseudogene 55	pseudo
ENSG00000242779	ZNF702P	zinc finger protein 702, pseudogene	pseudo
ENSG00000067606	PRKCZ	protein kinase C zeta	protein-coding
ENSG00000162494	LRRC38	leucine rich repeat containing 38	protein-coding
ENSG00000171603	CLSTN1	calsyntenin 1	protein-coding
ENSG00000132879	FBXO44	F-box protein 44	protein-coding
ENSG00000171735	CAMTA1	calmodulin binding transcription activator 1	protein-coding
ENSG00000196581	AJAP1	adherens junctions associated protein 1	protein-coding
ENSG00000253368	TRNP1	TMF1 regulated nuclear protein 1	protein-coding
ENSG00000177181	RIMKLA	ribosomal modification protein rimK like family member A	protein-coding
ENSG00000116544	DLGAP3	DLG associated protein 3	protein-coding
ENSG00000117016	RIMS3	regulating synaptic membrane exocytosis 3	protein-coding
ENSG00000154027	AK5	adenylate kinase 5	protein-coding
ENSG00000116675	DNAJC6	DnaJ heat shock protein family (Hsp40) member C6	protein-coding
ENSG00000172260	NEGR1	neuronal growth regulator 1	protein-coding
ENSG00000168710	AHCYL1	adenosylhomocysteinase like 1	protein-coding
ENSG00000152078	TLCD4	TLC domain containing 4	protein-coding
ENSG00000170989	S1PR1	sphingosine-1-phosphate receptor 1	protein-coding
ENSG00000117154	IGSF21	immunoglobin superfamily member 21	protein-coding
ENSG00000197106	SLC6A17	solute carrier family 6 member 17	protein-coding
ENSG00000272031	ANKRD34A	ankyrin repeat domain 34A	protein-coding
ENSG00000134202	GSTM3	glutathione S-transferase mu 3	protein-coding
ENSG00000162728	KCNJ9	potassium inwardly rectifying channel subfamily J member 9	protein-coding
ENSG00000174514	MFSD4A	major facilitator superfamily domain containing 4A	protein-coding
ENSG00000197959	DNM3	dynamin 3	protein-coding
ENSG00000143847	PPFIA4	PTPRF interacting protein alpha 4	protein-coding
ENSG00000143469	SYT14	synaptotagmin 14	protein-coding
ENSG00000117791	MTARC2	mitochondrial amidoxime reducing component 2	protein-coding
ENSG00000198216	CACNA1E	calcium voltage-gated channel subunit alpha1 E	protein-coding
ENSG00000142875	PRKACB	protein kinase cAMP-activated catalytic subunit beta	protein-coding
ENSG00000143674	MAP3K21	mitogen-activated protein kinase kinase kinase 21	protein-coding
ENSG00000158828	PINK1	PTEN induced kinase 1	protein-coding
ENSG00000162630	B3GALT2	beta-1,3-galactosyltransferase 2	protein-coding
ENSG00000182901	RGS7	regulator of G protein signaling 7	protein-coding
ENSG00000163462	TRIM46	tripartite motif containing 46	protein-coding
ENSG00000162636	FAM102B	family with sequence similarity 102 member B	protein-coding
ENSG00000158747	NBL1	NBL1, DAN family BMP antagonist	protein-coding
ENSG00000158747	MICOS10-NBL1	MICOS10-NBL1 readthrough	protein-coding
ENSG00000196660	SLC30A10	solute carrier family 30 member 10	protein-coding
ENSG00000121905	HPCA	hippocalcin	protein-coding
ENSG00000177301	KCNA2	potassium voltage-gated channel subfamily A member 2	protein-coding
ENSG00000116983	HPCAL4	hippocalcin like 4	protein-coding
ENSG00000162817	C1orf115	chromosome 1 open reading frame 115	protein-coding
ENSG00000085433	WDR47	WD repeat domain 47	protein-coding
ENSG00000189195	BTBD8	BTB domain containing 8	protein-coding
ENSG00000159023	EPB41	erythrocyte membrane protein band 4.1	protein-coding
ENSG00000181754	AMIGO1	adhesion molecule with Ig like domain 1	protein-coding
ENSG00000160716	CHRNB2	cholinergic receptor nicotinic beta 2 subunit	protein-coding
ENSG00000180875	GREM2	gremlin 2, DAN family BMP antagonist	protein-coding
ENSG00000162631	NTNG1	netrin G1	protein-coding
ENSG00000159409	CELF3	CUGBP Elav-like family member 3	protein-coding
ENSG00000020129	NCDN	neurochondrin	protein-coding
ENSG00000154429	CCSAP	centriole, cilia and spindle associated protein	protein-coding
ENSG00000143850	PLEKHA6	pleckstrin homology domain containing A6	protein-coding
ENSG00000238243	OR2W3	olfactory receptor family 2 subfamily W member 3	protein-coding
ENSG00000213190	MLLT11	MLLT11 transcription factor 7 cofactor	protein-coding
ENSG00000118473	SGIP1	SH3GL interacting endocytic adaptor 1	protein-coding
ENSG00000117600	PLPPR4	phospholipid phosphatase related 4	protein-coding
ENSG00000116981	NT5C1A	5'-nucleotidase, cytosolic IA	protein-coding
ENSG00000143797	MBOAT2	membrane bound O-acyltransferase domain containing 2	protein-coding
ENSG00000084710	EFR3B	EFR3 homolog B	protein-coding
ENSG00000115194	SLC30A3	solute carrier family 30 member 3	protein-coding
ENSG00000171132	PRKCE	protein kinase C epsilon	protein-coding
ENSG00000138028	CGREF1	cell growth regulator with EF-hand domain 1	protein-coding
ENSG00000138030	KHK	ketohexokinase	protein-coding
ENSG00000135625	EGR4	early growth response 4	protein-coding
ENSG00000055813	CCDC85A	coiled-coil domain containing 85A	protein-coding
ENSG00000183023	SLC8A1	solute carrier family 8 member A1	protein-coding
ENSG00000119782	FKBP1B	FKBP prolyl isomerase 1B	protein-coding
ENSG00000088179	PTPN4	protein tyrosine phosphatase non-receptor type 4	protein-coding
ENSG00000178568	ERBB4	erb-b2 receptor tyrosine kinase 4	protein-coding
ENSG00000151690	MFSD6	major facilitator superfamily domain containing 6	protein-coding
ENSG00000119865	CNRIP1	cannabinoid receptor interacting protein 1	protein-coding
ENSG00000144406	UNC80	unc-80 homolog, NALCN channel complex subunit	protein-coding
ENSG00000163082	SGPP2	sphingosine-1-phosphate phosphatase 2	protein-coding
ENSG00000144460	NYAP2	neuronal tyrosine-phosphorylated phosphoinositide-3-kinase adaptor 2	protein-coding
ENSG00000144290	SLC4A10	solute carrier family 4 member 10	protein-coding
ENSG00000115840	SLC25A12	solute carrier family 25 member 12	protein-coding
ENSG00000221823	PPP3R1	protein phosphatase 3 regulatory subunit B, alpha	protein-coding
ENSG00000144583	MARCHF4	membrane associated ring-CH-type finger 4	protein-coding
ENSG00000040933	INPP4A	inositol polyphosphate-4-phosphatase type I A	protein-coding
ENSG00000138078	PREPL	prolyl endopeptidase like	protein-coding
ENSG00000128656	CHN1	chimerin 1	protein-coding
ENSG00000007001	UPP2	uridine phosphorylase 2	protein-coding
ENSG00000138100	TRIM54	tripartite motif containing 54	protein-coding
ENSG00000171450	CDK5R2	cyclin dependent kinase 5 regulatory subunit 2	protein-coding
ENSG00000182698	RESP18	regulated endocrine specific protein 18	protein-coding
ENSG00000179915	NRXN1	neurexin 1	protein-coding
ENSG00000163053	SLC16A14	solute carrier family 16 member 14	protein-coding
ENSG00000014641	MDH1	malate dehydrogenase 1	protein-coding
ENSG00000178171	AMER3	APC membrane recruitment protein 3	protein-coding
ENSG00000226124	FTCDNL1	formiminotransferase cyclodeaminase N-terminal like	protein-coding
ENSG00000138101	DTNB	dystrobrevin beta	protein-coding
ENSG00000072195	SPEG	striated muscle enriched protein kinase	protein-coding
ENSG00000182389	CACNB4	calcium voltage-gated channel auxiliary subunit beta 4	protein-coding
ENSG00000188760	TMEM198	transmembrane protein 198	protein-coding
ENSG00000163013	FBXO41	F-box protein 41	protein-coding
ENSG00000163328	GPR155	G protein-coupled receptor 155	protein-coding
ENSG00000197872	CYRIA	CYFIP related Rac1 interactor A	protein-coding
ENSG00000115137	DNAJC27	DnaJ heat shock protein family (Hsp40) member C27	protein-coding
ENSG00000115977	AAK1	AP2 associated kinase 1	protein-coding
ENSG00000143921	ABCG8	ATP binding cassette subfamily G member 8	protein-coding
ENSG00000170500	LONRF2	LON peptidase N-terminal domain and ring finger 2	protein-coding
ENSG00000127824	TUBA4A	tubulin alpha 4a	protein-coding
ENSG00000048991	R3HDM1	R3H domain containing 1	protein-coding
ENSG00000084731	KIF3C	kinesin family member 3C	protein-coding
ENSG00000136531	SCN2A	sodium voltage-gated channel alpha subunit 2	protein-coding
ENSG00000184261	KCNK12	potassium two pore domain channel subfamily K member 12	protein-coding
ENSG00000155052	CNTNAP5	contactin associated protein family member 5	protein-coding
ENSG00000078018	MAP2	microtubule associated protein 2	protein-coding
ENSG00000155744	FAM126B	family with sequence similarity 126 member B	protein-coding
ENSG00000154822	PLCL2	phospholipase C like 2	protein-coding
ENSG00000157152	SYN2	synapsin II	protein-coding
ENSG00000157087	ATP2B2	ATPase plasma membrane Ca2+ transporting 2	protein-coding
ENSG00000196277	GRM7	glutamate metabotropic receptor 7	protein-coding
ENSG00000168032	ENTPD3	ectonucleoside triphosphate diphosphohydrolase 3	protein-coding
ENSG00000164076	CAMKV	CaM kinase like vesicle associated	protein-coding
ENSG00000088543	C3orf18	chromosome 3 open reading frame 18	protein-coding
ENSG00000088538	DOCK3	dedicator of cytokinesis 3	protein-coding
ENSG00000080224	EPHA6	EPH receptor A6	protein-coding
ENSG00000164082	GRM2	glutamate metabotropic receptor 2	protein-coding
ENSG00000163412	EIF4E3	eukaryotic translation initiation factor 4E family member 3	protein-coding
ENSG00000091972	CD200	CD200 molecule	protein-coding
ENSG00000170837	GPR27	G protein-coupled receptor 27	protein-coding
ENSG00000183662	TAFA1	TAFA chemokine like family member 1	protein-coding
ENSG00000158186	MRAS	muscle RAS oncogene homolog	protein-coding
ENSG00000114573	ATP6V1A	ATPase H+ transporting V1 subunit A	protein-coding
ENSG00000240891	PLCXD2	phosphatidylinositol specific phospholipase C X domain containing 2	protein-coding
ENSG00000163590	PPM1L	protein phosphatase, Mg2+/Mn2+ dependent 1L	protein-coding
ENSG00000159685	CHCHD6	coiled-coil-helix-coiled-coil-helix domain containing 6	protein-coding
ENSG00000163630	SYNPR	synaptoporin	protein-coding
ENSG00000121871	SLITRK3	SLIT and NTRK like family member 3	protein-coding
ENSG00000161267	BDH1	3-hydroxybutyrate dehydrogenase 1	protein-coding
ENSG00000151090	THRB	thyroid hormone receptor beta	protein-coding
ENSG00000144959	NCEH1	neutral cholesterol ester hydrolase 1	protein-coding
ENSG00000145198	VWA5B2	von Willebrand factor A domain containing 5B2	protein-coding
ENSG00000163888	CAMK2N2	calcium/calmodulin dependent protein kinase II inhibitor 2	protein-coding
ENSG00000090539	CHRD	chordin	protein-coding
ENSG00000187672	ERC2	ELKS/RAB6-interacting/CAST family member 2	protein-coding
ENSG00000114405	C3orf14	chromosome 3 open reading frame 14	protein-coding
ENSG00000197885	NKIRAS1	NFKB inhibitor interacting Ras like 1	protein-coding
ENSG00000144550	CPNE9	copine family member 9	protein-coding
ENSG00000164061	BSN	bassoon presynaptic cytomatrix protein	protein-coding
ENSG00000163704	PRRT3	proline rich transmembrane protein 3	protein-coding
ENSG00000163536	SERPINI1	serpin family I member 1	protein-coding
ENSG00000114544	SLC41A3	solute carrier family 41 member 3	protein-coding
ENSG00000169282	KCNAB1	potassium voltage-gated channel subfamily A member regulatory beta subunit 1	protein-coding
ENSG00000188582	PAQR9	progestin and adipoQ receptor family member 9	protein-coding
ENSG00000114279	FGF12	fibroblast growth factor 12	protein-coding
ENSG00000053524	MCF2L2	MCF.2 cell line derived transforming sequence-like 2	protein-coding
ENSG00000150995	ITPR1	inositol 1,4,5-trisphosphate receptor type 1	protein-coding
ENSG00000172995	ARPP21	cAMP regulated phosphoprotein 21	protein-coding
ENSG00000273238	TMEM271	transmembrane protein 271	protein-coding
ENSG00000168993	CPLX1	complexin 1	protein-coding
ENSG00000181215	C4orf50	chromosome 4 open reading frame 50	protein-coding
ENSG00000184160	ADRA2C	adrenoceptor alpha 2C	protein-coding
ENSG00000185774	KCNIP4	potassium voltage-gated channel interacting protein 4	protein-coding
ENSG00000188848	BEND4	BEN domain containing 4	protein-coding
ENSG00000183783	KCTD8	potassium channel tetramerization domain containing 8	protein-coding
ENSG00000168772	CXXC4	CXXC finger protein 4	protein-coding
ENSG00000138814	PPP3CA	protein phosphatase 3 catalytic subunit alpha	protein-coding
ENSG00000151623	NR3C2	nuclear receptor subfamily 3 group C member 2	protein-coding
ENSG00000138764	CCNG2	cyclin G2	protein-coding
ENSG00000145428	RNF175	ring finger protein 175	protein-coding
ENSG00000109756	RAPGEF2	Rap guanine nucleotide exchange factor 2	protein-coding
ENSG00000164070	HSPA4L	heat shock protein family A (Hsp70) member 4 like	protein-coding
ENSG00000109436	TBC1D9	TBC1 domain family member 9	protein-coding
ENSG00000163644	PPM1K	protein phosphatase, Mg2+/Mn2+ dependent 1K	protein-coding
ENSG00000168843	FSTL5	follistatin like 5	protein-coding
ENSG00000174473	GALNTL6	polypeptide N-acetylgalactosaminyltransferase like 6	protein-coding
ENSG00000109670	FBXW7	F-box and WD repeat domain containing 7	protein-coding
ENSG00000173320	STOX2	storkhead box 2	protein-coding
ENSG00000151729	SLC25A4	solute carrier family 25 member 4	protein-coding
ENSG00000174145	NWD2	NACHT and WD repeat domain containing 2	protein-coding
ENSG00000109189	USP46	ubiquitin specific peptidase 46	protein-coding
ENSG00000157404	KIT	KIT proto-oncogene, receptor tyrosine kinase	protein-coding
ENSG00000145335	SNCA	synuclein alpha	protein-coding
ENSG00000138686	BBS7	Bardet-Biedl syndrome 7	protein-coding
ENSG00000061918	GUCY1B1	guanylate cyclase 1 soluble subunit beta 1	protein-coding
ENSG00000163995	ABLIM2	actin binding LIM protein family member 2	protein-coding
ENSG00000080493	SLC4A4	solute carrier family 4 member 4	protein-coding
ENSG00000152595	MEPE	matrix extracellular phosphoglycoprotein	protein-coding
ENSG00000145362	ANK2	ankyrin 2	protein-coding
ENSG00000145526	CDH18	cadherin 18	protein-coding
ENSG00000198780	FAM169A	family with sequence similarity 169 member A	protein-coding
ENSG00000152932	RAB3C	RAB3C, member RAS oncogene family	protein-coding
ENSG00000083720	OXCT1	3-oxoacid CoA-transferase 1	protein-coding
ENSG00000113319	RASGRF2	Ras protein specific guanine nucleotide releasing factor 2	protein-coding
ENSG00000197860	SGTB	small glutamine rich tetratricopeptide repeat co-chaperone beta	protein-coding
ENSG00000186479	RGS7BP	regulator of G protein signaling 7 binding protein	protein-coding
ENSG00000152495	CAMK4	calcium/calmodulin dependent protein kinase IV	protein-coding
ENSG00000134982	APC	APC regulator of WNT signaling pathway	protein-coding
ENSG00000178015	GPR150	G protein-coupled receptor 150	protein-coding
ENSG00000113595	TRIM23	tripartite motif containing 23	protein-coding
ENSG00000085365	SCAMP1	secretory carrier membrane protein 1	protein-coding
ENSG00000145743	FBXL17	F-box and leucine rich repeat protein 17	protein-coding
ENSG00000145692	BHMT	betaine--homocysteine S-methyltransferase	protein-coding
ENSG00000080709	KCNN2	potassium calcium-activated channel subfamily N member 2	protein-coding
ENSG00000146006	LRRTM2	leucine rich repeat transmembrane neuronal 2	protein-coding
ENSG00000113248	PCDHB15	protocadherin beta 15	protein-coding
ENSG00000113575	PPP2CA	protein phosphatase 2 catalytic subunit alpha	protein-coding
ENSG00000155858	LSM11	LSM11, U7 small nuclear RNA associated	protein-coding
ENSG00000113638	TTC33	tetratricopeptide repeat domain 33	protein-coding
ENSG00000131507	NDFIP1	Nedd4 family interacting protein 1	protein-coding
ENSG00000122203	KIAA1191	KIAA1191	protein-coding
ENSG00000011083	SLC6A7	solute carrier family 6 member 7	protein-coding
ENSG00000183775	KCTD16	potassium channel tetramerization domain containing 16	protein-coding
ENSG00000145819	ARHGAP26	Rho GTPase activating protein 26	protein-coding
ENSG00000022355	GABRA1	gamma-aminobutyric acid type A receptor subunit alpha1	protein-coding
ENSG00000170091	NSG2	neuronal vesicle trafficking associated 2	protein-coding
ENSG00000055163	CYFIP2	cytoplasmic FMR1 interacting protein 2	protein-coding
ENSG00000146054	TRIM7	tripartite motif containing 7	protein-coding
ENSG00000184845	DRD1	dopamine receptor D1	protein-coding
ENSG00000198944	SOWAHA	sosondowah ankyrin repeat domain family member A	protein-coding
ENSG00000113742	CPEB4	cytoplasmic polyadenylation element binding protein 4	protein-coding
ENSG00000113269	RNF130	ring finger protein 130	protein-coding
ENSG00000146090	RASGEF1C	RasGEF domain family member 1C	protein-coding
ENSG00000122012	SV2C	synaptic vesicle glycoprotein 2C	protein-coding
ENSG00000170231	FABP6	fatty acid binding protein 6	protein-coding
ENSG00000081189	MEF2C	myocyte enhancer factor 2C	protein-coding
ENSG00000145863	GABRA6	gamma-aminobutyric acid type A receptor subunit alpha6	protein-coding
ENSG00000243232	PCDHAC2	protocadherin alpha subfamily C, 2	protein-coding
ENSG00000113327	GABRG2	gamma-aminobutyric acid type A receptor subunit gamma2	protein-coding
ENSG00000145864	GABRB2	gamma-aminobutyric acid type A receptor subunit beta2	protein-coding
ENSG00000169258	GPRIN1	G protein regulated inducer of neurite outgrowth 1	protein-coding
ENSG00000074317	SNCB	synuclein beta	protein-coding
ENSG00000175766	EIF4E1B	eukaryotic translation initiation factor 4E family member 1B	protein-coding
ENSG00000164187	LMBRD2	LMBR1 domain containing 2	protein-coding
ENSG00000131437	KIF3A	kinesin family member 3A	protein-coding
ENSG00000050748	MAPK9	mitogen-activated protein kinase 9	protein-coding
ENSG00000242419	PCDHGC4	protocadherin gamma subfamily C, 4	protein-coding
ENSG00000240764	PCDHGC5	protocadherin gamma subfamily C, 5	protein-coding
ENSG00000164620	RELL2	RELT like 2	protein-coding
ENSG00000079689	SCGN	secretagogin, EF-hand calcium binding protein	protein-coding
ENSG00000152954	NRSN1	neurensin 1	protein-coding
ENSG00000189134	NKAPL	NFKB activating protein like	protein-coding
ENSG00000112053	SLC26A8	solute carrier family 26 member 8	protein-coding
ENSG00000079841	RIMS1	regulating synaptic membrane exocytosis 1	protein-coding
ENSG00000065833	ME1	malic enzyme 1	protein-coding
ENSG00000203877	RIPPLY2	ripply transcriptional repressor 2	protein-coding
ENSG00000272325	NUDT3	nudix hydrolase 3	protein-coding
ENSG00000112218	GPR63	G protein-coupled receptor 63	protein-coding
ENSG00000065609	SNAP91	synaptosome associated protein 91	protein-coding
ENSG00000187189	TSPYL4	TSPY like 4	protein-coding
ENSG00000082293	COL19A1	collagen type XIX alpha 1 chain	protein-coding
ENSG00000111912	NCOA7	nuclear receptor coactivator 7	protein-coding
ENSG00000118402	ELOVL4	ELOVL fatty acid elongase 4	protein-coding
ENSG00000178233	TMEM151B	transmembrane protein 151B	protein-coding
ENSG00000172461	FUT9	fucosyltransferase 9	protein-coding
ENSG00000123545	NDUFAF4	NADH:ubiquinone oxidoreductase complex assembly factor 4	protein-coding
ENSG00000135299	ANKRD6	ankyrin repeat domain 6	protein-coding
ENSG00000010818	HIVEP2	HIVEP zinc finger 2	protein-coding
ENSG00000112038	OPRM1	opioid receptor mu 1	protein-coding
ENSG00000152822	GRM1	glutamate metabotropic receptor 1	protein-coding
ENSG00000198478	SH3BGRL2	SH3 domain binding glutamate rich protein like 2	protein-coding
ENSG00000112290	WASF1	WASP family member 1	protein-coding
ENSG00000074706	IPCEF1	interaction protein for cytohesin exchange factors 1	protein-coding
ENSG00000164506	STXBP5	syntaxin binding protein 5	protein-coding
ENSG00000189241	TSPYL1	TSPY like 1	protein-coding
ENSG00000204681	GABBR1	gamma-aminobutyric acid type B receptor subunit 1	protein-coding
ENSG00000146151	HMGCLL1	3-hydroxymethyl-3-methylglutaryl-CoA lyase like 1	protein-coding
ENSG00000172348	RCAN2	regulator of calcineurin 2	protein-coding
ENSG00000185760	KCNQ5	potassium voltage-gated channel subfamily Q member 5	protein-coding
ENSG00000213760	ATP6V1G2	ATPase H+ transporting V1 subunit G2	protein-coding
ENSG00000112782	CLIC5	chloride intracellular channel 5	protein-coding
ENSG00000204314	PRRT1	proline rich transmembrane protein 1	protein-coding
ENSG00000146267	FAXC	failed axon connections homolog, metaxin like GST domain containing	protein-coding
ENSG00000153291	SLC25A27	solute carrier family 25 member 27	protein-coding
ENSG00000151917	BEND6	BEN domain containing 6	protein-coding
ENSG00000135298	ADGRB3	adhesion G protein-coupled receptor B3	protein-coding
ENSG00000269964	MEI4	meiotic double-stranded break formation protein 4	protein-coding
ENSG00000188191	PRKAR1B	protein kinase cAMP-dependent type I regulatory subunit beta	protein-coding
ENSG00000002746	HECW1	HECT, C2 and WW domain containing E3 ubiquitin protein ligase 1	protein-coding
ENSG00000164742	ADCY1	adenylate cyclase 1	protein-coding
ENSG00000188730	VWC2	von Willebrand factor C domain containing 2	protein-coding
ENSG00000078053	AMPH	amphiphysin	protein-coding
ENSG00000106524	ANKMY2	ankyrin repeat and MYND domain containing 2	protein-coding
ENSG00000015676	NUDCD3	NudC domain containing 3	protein-coding
ENSG00000105784	RUNDC3B	RUN domain containing 3B	protein-coding
ENSG00000158560	DYNC1I1	dynein cytoplasmic 1 intermediate chain 1	protein-coding
ENSG00000164715	LMTK2	lemur tyrosine kinase 2	protein-coding
ENSG00000186472	PCLO	piccolo presynaptic cytomatrix protein	protein-coding
ENSG00000006128	TAC1	tachykinin precursor 1	protein-coding
ENSG00000153956	CACNA2D1	calcium voltage-gated channel auxiliary subunit alpha2delta 1	protein-coding
ENSG00000184408	KCND2	potassium voltage-gated channel subfamily D member 2	protein-coding
ENSG00000166924	NYAP1	neuronal tyrosine phosphorylated phosphoinositide-3-kinase adaptor 1	protein-coding
ENSG00000183166	CALN1	calneuron 1	protein-coding
ENSG00000170381	SEMA3E	semaphorin 3E	protein-coding
ENSG00000005249	PRKAR2B	protein kinase cAMP-dependent type II regulatory subunit beta	protein-coding
ENSG00000081803	CADPS2	calcium dependent secretion activator 2	protein-coding
ENSG00000133627	ACTR3B	actin related protein 3B	protein-coding
ENSG00000261115	TMEM178B	transmembrane protein 178B	protein-coding
ENSG00000153814	JAZF1	JAZF zinc finger 1	protein-coding
ENSG00000172209	GPR22	G protein-coupled receptor 22	protein-coding
ENSG00000187260	WDR86	WD repeat domain 86	protein-coding
ENSG00000174469	CNTNAP2	contactin associated protein 2	protein-coding
ENSG00000170027	YWHAG	tyrosine 3-monooxygenase/tryptophan 5-monooxygenase activation protein gamma	protein-coding
ENSG00000166448	TMEM130	transmembrane protein 130	protein-coding
ENSG00000157219	HTR5A	5-hydroxytryptamine receptor 5A	protein-coding
ENSG00000122574	WIPF3	WAS/WASL interacting protein family member 3	protein-coding
ENSG00000128609	NDUFA5	NADH:ubiquinone oxidoreductase subunit A5	protein-coding
ENSG00000077080	ACTL6B	actin like 6B	protein-coding
ENSG00000215045	GRID2IP	Grid2 interacting protein	protein-coding
ENSG00000105926	PALS2	protein associated with LIN7 2, MAGUK family member	protein-coding
ENSG00000087085	ACHE	acetylcholinesterase (Cartwright blood group)	protein-coding
ENSG00000189056	RELN	reelin	protein-coding
ENSG00000159784	FAM131B	family with sequence similarity 131 member B	protein-coding
ENSG00000164604	GPR85	G protein-coupled receptor 85	protein-coding
ENSG00000008277	ADAM22	ADAM metallopeptidase domain 22	protein-coding
ENSG00000164690	SHH	sonic hedgehog signaling molecule	protein-coding
ENSG00000164600	NEUROD6	neuronal differentiation 6	protein-coding
ENSG00000149970	CNKSR2	connector enhancer of kinase suppressor of Ras 2	protein-coding
ENSG00000101958	GLRA2	glycine receptor alpha 2	protein-coding
ENSG00000169891	REPS2	RALBP1 associated Eps domain containing 2	protein-coding
ENSG00000008086	CDKL5	cyclin dependent kinase like 5	protein-coding
ENSG00000196368	NUDT11	nudix hydrolase 11	protein-coding
ENSG00000184368	MAP7D2	MAP7 domain containing 2	protein-coding
ENSG00000065923	SLC9A7	solute carrier family 9 member A7	protein-coding
ENSG00000102096	PIM2	Pim-2 proto-oncogene, serine/threonine kinase	protein-coding
ENSG00000186288	PABPC1L2A	poly(A) binding protein cytoplasmic 1 like 2A	protein-coding
ENSG00000184205	TSPYL2	TSPY like 2	protein-coding
ENSG00000198934	MAGEE1	MAGE family member E1	protein-coding
ENSG00000102053	ZC3H12B	zinc finger CCCH-type containing 12B	protein-coding
ENSG00000204071	TCEAL6	transcription elongation factor A like 6	protein-coding
ENSG00000184515	BEX5	brain expressed X-linked 5	protein-coding
ENSG00000204065	TCEAL5	transcription elongation factor A like 5	protein-coding
ENSG00000082458	DLG3	discs large MAGUK scaffold protein 3	protein-coding
ENSG00000179542	SLITRK4	SLIT and NTRK like family member 4	protein-coding
ENSG00000186462	NAP1L2	nucleosome assembly protein 1 like 2	protein-coding
ENSG00000184905	TCEAL2	transcription elongation factor A like 2	protein-coding
ENSG00000198883	PNMA5	PNMA family member 5	protein-coding
ENSG00000156925	ZIC3	Zic family member 3	protein-coding
ENSG00000189108	IL1RAPL2	interleukin 1 receptor accessory protein like 2	protein-coding
ENSG00000010404	IDS	iduronate 2-sulfatase	protein-coding
ENSG00000102181	CD99L2	CD99 molecule like 2	protein-coding
ENSG00000102409	BEX4	brain expressed X-linked 4	protein-coding
ENSG00000186310	NAP1L3	nucleosome assembly protein 1 like 3	protein-coding
ENSG00000008056	SYN1	synapsin I	protein-coding
ENSG00000169933	FRMPD4	FERM and PDZ domain containing 4	protein-coding
ENSG00000184388	PABPC1L2B	poly(A) binding protein cytoplasmic 1 like 2B	protein-coding
ENSG00000130054	FAM155B	family with sequence similarity 155 member B	protein-coding
ENSG00000073464	CLCN4	chloride voltage-gated channel 4	protein-coding
ENSG00000130822	PNCK	pregnancy up-regulated nonubiquitous CaM kinase	protein-coding
ENSG00000049769	PPP1R3F	protein phosphatase 1 regulatory subunit 3F	protein-coding
ENSG00000133134	BEX2	brain expressed X-linked 2	protein-coding
ENSG00000156298	TSPAN7	tetraspanin 7	protein-coding
ENSG00000102003	SYP	synaptophysin	protein-coding
ENSG00000198689	SLC9A6	solute carrier family 9 member A6	protein-coding
ENSG00000131089	ARHGEF9	Cdc42 guanine nucleotide exchange factor 9	protein-coding
ENSG00000124313	IQSEC2	IQ motif and Sec7 domain ArfGEF 2	protein-coding
ENSG00000072315	TRPC5	transient receptor potential cation channel subfamily C member 5	protein-coding
ENSG00000196972	SMIM10L2B	small integral membrane protein 10 like 2B	protein-coding
ENSG00000130830	MPP1	membrane palmitoylated protein 1	protein-coding
ENSG00000198932	GPRASP1	G protein-coupled receptor associated sorting protein 1	protein-coding
ENSG00000068366	ACSL4	acyl-CoA synthetase long chain family member 4	protein-coding
ENSG00000174460	ZCCHC12	zinc finger CCHC-type containing 12	protein-coding
ENSG00000158301	GPRASP2	G protein-coupled receptor associated sorting protein 2	protein-coding
ENSG00000158301	ARMCX5-GPRASP2	ARMCX5-GPRASP2 readthrough	protein-coding
ENSG00000067842	ATP2B3	ATPase plasma membrane Ca2+ transporting 3	protein-coding
ENSG00000126950	TMEM35A	transmembrane protein 35A	protein-coding
ENSG00000189420	ZFP92	ZFP92 zinc finger protein	protein-coding
ENSG00000155970	MICU3	mitochondrial calcium uptake family member 3	protein-coding
ENSG00000156011	PSD3	pleckstrin and Sec7 domain containing 3	protein-coding
ENSG00000133878	DUSP26	dual specificity phosphatase 26	protein-coding
ENSG00000147465	STAR	steroidogenic acute regulatory protein	protein-coding
ENSG00000003987	MTMR7	myotubularin related protein 7	protein-coding
ENSG00000177182	CLVS1	clavesin 1	protein-coding
ENSG00000165066	NKX6-3	NK6 homeobox 3	protein-coding
ENSG00000120903	CHRNA2	cholinergic receptor nicotinic alpha 2 subunit	protein-coding
ENSG00000180828	BHLHE22	basic helix-loop-helix family member e22	protein-coding
ENSG00000180155	LYNX1	Ly6/neurotoxin 1	protein-coding
ENSG00000104435	STMN2	stathmin 2	protein-coding
ENSG00000104381	GDAP1	ganglioside induced differentiation associated protein 1	protein-coding
ENSG00000277586	NEFL	neurofilament light chain	protein-coding
ENSG00000261678	SCRT1	scratch family transcriptional repressor 1	protein-coding
ENSG00000165046	LETM2	leucine zipper and EF-hand containing transmembrane protein 2	protein-coding
ENSG00000177570	SAMD12	sterile alpha motif domain containing 12	protein-coding
ENSG00000158856	DMTN	dematin actin binding protein	protein-coding
ENSG00000168490	PHYHIP	phytanoyl-CoA 2-hydroxylase interacting protein	protein-coding
ENSG00000176595	KBTBD11	kelch repeat and BTB domain containing 11	protein-coding
ENSG00000198853	RUSC2	RUN and SH3 domain containing 2	protein-coding
ENSG00000107295	SH3GL2	SH3 domain containing GRB2 like 2, endophilin A1	protein-coding
ENSG00000107282	APBA1	amyloid beta precursor protein binding family A member 1	protein-coding
ENSG00000165023	DIRAS2	DIRAS family GTPase 2	protein-coding
ENSG00000164970	FAM219A	family with sequence similarity 219 member A	protein-coding
ENSG00000197969	VPS13A	vacuolar protein sorting 13 homolog A	protein-coding
ENSG00000106789	CORO2A	coronin 2A	protein-coding
ENSG00000196358	NTNG2	netrin G2	protein-coding
ENSG00000136928	GABBR2	gamma-aminobutyric acid type B receptor subunit 2	protein-coding
ENSG00000137103	TMEM8B	transmembrane protein 8B	protein-coding
ENSG00000165152	PGAP4	post-GPI attachment to proteins GalNAc transferase 4	protein-coding
ENSG00000173611	SCAI	suppressor of cancer cell invasion	protein-coding
ENSG00000106976	DNM1	dynamin 1	protein-coding
ENSG00000212864	RNF208	ring finger protein 208	protein-coding
ENSG00000165209	STRBP	spermatid perinuclear RNA binding protein	protein-coding
ENSG00000130558	OLFM1	olfactomedin 1	protein-coding
ENSG00000157693	TMEM268	transmembrane protein 268	protein-coding
ENSG00000230453	ANKRD18B	ankyrin repeat domain 18B	protein-coding
ENSG00000260230	FRRS1L	ferric chelate reductase 1 like	protein-coding
ENSG00000136854	STXBP1	syntaxin binding protein 1	protein-coding
ENSG00000010438	PRSS3	serine protease 3	protein-coding
ENSG00000107130	NCS1	neuronal calcium sensor 1	protein-coding
ENSG00000153707	PTPRD	protein tyrosine phosphatase receptor type D	protein-coding
ENSG00000078902	TOLLIP	toll interacting protein	protein-coding
ENSG00000174672	BRSK2	BR serine/threonine kinase 2	protein-coding
ENSG00000110786	PTPN5	protein tyrosine phosphatase non-receptor type 5	protein-coding
ENSG00000110514	MADD	MAP kinase activating death domain	protein-coding
ENSG00000152270	PDE3B	phosphodiesterase 3B	protein-coding
ENSG00000137486	ARRB1	arrestin beta 1	protein-coding
ENSG00000186642	PDE2A	phosphodiesterase 2A	protein-coding
ENSG00000149582	TMEM25	transmembrane protein 25	protein-coding
ENSG00000091664	SLC17A6	solute carrier family 17 member 6	protein-coding
ENSG00000110400	NECTIN1	nectin cell adhesion molecule 1	protein-coding
ENSG00000166105	GLB1L3	galactosidase beta 1 like 3	protein-coding
ENSG00000068971	PPP2R5B	protein phosphatase 2 regulatory subunit B'beta	protein-coding
ENSG00000184524	CEND1	cell cycle exit and neuronal differentiation 1	protein-coding
ENSG00000149269	PAK1	p21 (RAC1) activated kinase 1	protein-coding
ENSG00000121671	CRY2	cryptochrome circadian regulator 2	protein-coding
ENSG00000174684	B4GAT1	beta-1,4-glucuronyltransferase 1	protein-coding
ENSG00000129159	KCNC1	potassium voltage-gated channel subfamily C member 1	protein-coding
ENSG00000179057	IGSF22	immunoglobulin superfamily member 22	protein-coding
ENSG00000174996	KLC2	kinesin light chain 2	protein-coding
ENSG00000133318	RTN3	reticulon 3	protein-coding
ENSG00000166402	TUB	TUB bipartite transcription factor	protein-coding
ENSG00000184545	DUSP8	dual specificity phosphatase 8	protein-coding
ENSG00000174516	PELI3	pellino E3 ubiquitin protein ligase family member 3	protein-coding
ENSG00000172247	C1QTNF4	C1q and TNF related 4	protein-coding
ENSG00000149575	SCN2B	sodium voltage-gated channel beta subunit 2	protein-coding
ENSG00000110427	KIAA1549L	KIAA1549 like	protein-coding
ENSG00000109832	DDX25	DEAD-box helicase 25	protein-coding
ENSG00000166257	SCN3B	sodium voltage-gated channel beta subunit 3	protein-coding
ENSG00000150672	DLG2	discs large MAGUK scaffold protein 2	protein-coding
ENSG00000175352	NRIP3	nuclear receptor interacting protein 3	protein-coding
ENSG00000172375	C2CD2L	C2CD2 like	protein-coding
ENSG00000172350	ABCG4	ATP binding cassette subfamily G member 4	protein-coding
ENSG00000149452	SLC22A8	solute carrier family 22 member 8	protein-coding
ENSG00000171714	ANO5	anoctamin 5	protein-coding
ENSG00000187486	KCNJ11	potassium inwardly rectifying channel subfamily J member 11	protein-coding
ENSG00000173898	SPTBN2	spectrin beta, non-erythrocytic 2	protein-coding
ENSG00000137692	DCUN1D5	defective in cullin neddylation 1 domain containing 5	protein-coding
ENSG00000183715	OPCML	opioid binding protein/cell adhesion molecule like	protein-coding
ENSG00000023171	GRAMD1B	GRAM domain containing 1B	protein-coding
ENSG00000182667	NTM	neurotrimin	protein-coding
ENSG00000168959	GRM5	glutamate metabotropic receptor 5	protein-coding
ENSG00000165568	AKR1E2	aldo-keto reductase family 1 member E2	protein-coding
ENSG00000048740	CELF2	CUGBP Elav-like family member 2	protein-coding
ENSG00000152465	NMT2	N-myristoyltransferase 2	protein-coding
ENSG00000151150	ANK3	ankyrin 3	protein-coding
ENSG00000165678	GHITM	growth hormone inducible transmembrane protein	protein-coding
ENSG00000107771	CCSER2	coiled-coil serine rich protein 2	protein-coding
ENSG00000175395	ZNF25	zinc finger protein 25	protein-coding
ENSG00000107864	CPEB3	cytoplasmic polyadenylation element binding protein 3	protein-coding
ENSG00000120053	GOT1	glutamic-oxaloacetic transaminase 1	protein-coding
ENSG00000119986	AVPI1	arginine vasopressin induced 1	protein-coding
ENSG00000155265	GOLGA7B	golgin A7 family member B	protein-coding
ENSG00000119973	PRLHR	prolactin releasing hormone receptor	protein-coding
ENSG00000203772	SPRN	shadow of prion protein	protein-coding
ENSG00000165752	STK32C	serine/threonine kinase 32C	protein-coding
ENSG00000043591	ADRB1	adrenoceptor beta 1	protein-coding
ENSG00000198825	INPP5F	inositol polyphosphate-5-phosphatase F	protein-coding
ENSG00000138175	ARL3	ADP ribosylation factor like GTPase 3	protein-coding
ENSG00000059915	PSD	pleckstrin and Sec7 domain containing	protein-coding
ENSG00000108231	LGI1	leucine rich glioma inactivated 1	protein-coding
ENSG00000148798	INA	internexin neuronal intermediate filament protein alpha	protein-coding
ENSG00000156113	KCNMA1	potassium calcium-activated channel subfamily M alpha 1	protein-coding
ENSG00000171772	SYCE1	synaptonemal complex central element protein 1	protein-coding
ENSG00000183049	CAMK1D	calcium/calmodulin dependent protein kinase ID	protein-coding
ENSG00000165868	HSPA12A	heat shock protein family A (Hsp70) member 12A	protein-coding
ENSG00000171224	FAM241B	family with sequence similarity 241 member B	protein-coding
ENSG00000156515	HK1	hexokinase 1	protein-coding
ENSG00000165995	CACNB2	calcium voltage-gated channel auxiliary subunit beta 2	protein-coding
ENSG00000047056	WDR37	WD repeat domain 37	protein-coding
ENSG00000148660	CAMK2G	calcium/calmodulin dependent protein kinase II gamma	protein-coding
ENSG00000197444	OGDHL	oxoglutarate dehydrogenase L	protein-coding
ENSG00000107758	PPP3CB	protein phosphatase 3 catalytic subunit beta	protein-coding
ENSG00000095539	SEMA4G	semaphorin 4G	protein-coding
ENSG00000186862	PDZD7	PDZ domain containing 7	protein-coding
ENSG00000130643	CALY	calcyon neuron specific vesicular protein	protein-coding
ENSG00000198408	OGA	O-GlcNAcase	protein-coding
ENSG00000120049	KCNIP2	potassium voltage-gated channel interacting protein 2	protein-coding
ENSG00000173267	SNCG	synuclein gamma	protein-coding
ENSG00000165731	RET	ret proto-oncogene	protein-coding
ENSG00000108176	DNAJC12	DnaJ heat shock protein family (Hsp40) member C12	protein-coding
ENSG00000107872	FBXL15	F-box and leucine rich repeat protein 15	protein-coding
ENSG00000277758	LOC102724488	synaptotagmin-15	protein-coding
ENSG00000155256	ZFYVE27	zinc finger FYVE-type containing 27	protein-coding
ENSG00000089818	NECAP1	NECAP endocytosis associated 1	protein-coding
ENSG00000139112	GABARAPL1	GABA type A receptor associated protein like 1	protein-coding
ENSG00000084444	FAM234B	family with sequence similarity 234 member B	protein-coding
ENSG00000048540	LMO3	LIM domain only 3	protein-coding
ENSG00000151743	AMN1	antagonist of mitotic exit network 1 homolog	protein-coding
ENSG00000177875	CCDC184	coiled-coil domain containing 184	protein-coding
ENSG00000167778	SPRYD3	SPRY domain containing 3	protein-coding
ENSG00000139180	NDUFA9	NADH:ubiquinone oxidoreductase subunit A9	protein-coding
ENSG00000135423	GLS2	glutaminase 2	protein-coding
ENSG00000067715	SYT1	synaptotagmin 1	protein-coding
ENSG00000153233	PTPRR	protein tyrosine phosphatase receptor type R	protein-coding
ENSG00000151572	ANO4	anoctamin 4	protein-coding
ENSG00000123360	PDE1B	phosphodiesterase 1B	protein-coding
ENSG00000075035	WSCD2	WSC domain containing 2	protein-coding
ENSG00000171435	KSR2	kinase suppressor of ras 2	protein-coding
ENSG00000110931	CAMKK2	calcium/calmodulin dependent protein kinase kinase 2	protein-coding
ENSG00000018236	CNTN1	contactin 1	protein-coding
ENSG00000089169	RPH3A	rabphilin 3A	protein-coding
ENSG00000135127	BICDL1	BICD family like cargo adaptor 1	protein-coding
ENSG00000151952	TMEM132D	transmembrane protein 132D	protein-coding
ENSG00000157782	CABP1	calcium binding protein 1	protein-coding
ENSG00000151948	GLT1D1	glycosyltransferase 1 domain containing 1	protein-coding
ENSG00000139725	RHOF	ras homolog family member F, filopodia associated	protein-coding
ENSG00000166111	SVOP	SV2 related protein	protein-coding
ENSG00000111696	NT5DC3	5'-nucleotidase domain containing 3	protein-coding
ENSG00000173208	ABCD2	ATP binding cassette subfamily D member 2	protein-coding
ENSG00000166159	LRTM2	leucine rich repeats and transmembrane domains 2	protein-coding
ENSG00000176383	B3GNT4	UDP-GlcNAc:betaGal beta-1,3-N-acetylglucosaminyltransferase 4	protein-coding
ENSG00000139182	CLSTN3	calsyntenin 3	protein-coding
ENSG00000139144	PIK3C2G	phosphatidylinositol-4-phosphate 3-kinase catalytic subunit type 2 gamma	protein-coding
ENSG00000135503	ACVR1B	activin A receptor type 1B	protein-coding
ENSG00000155980	KIF5A	kinesin family member 5A	protein-coding
ENSG00000139220	PPFIA2	PTPRF interacting protein alpha 2	protein-coding
ENSG00000172602	RND1	Rho family GTPase 1	protein-coding
ENSG00000184992	BRI3BP	BRI3 binding protein	protein-coding
ENSG00000273079	GRIN2B	glutamate ionotropic receptor NMDA type subunit 2B	protein-coding
ENSG00000111490	TBC1D30	TBC1 domain family member 30	protein-coding
ENSG00000183150	GPR19	G protein-coupled receptor 19	protein-coding
ENSG00000072657	TRHDE	thyrotropin releasing hormone degrading enzyme	protein-coding
ENSG00000185046	ANKS1B	ankyrin repeat and sterile alpha motif domain containing 1B	protein-coding
ENSG00000173064	HECTD4	HECT domain E3 ubiquitin protein ligase 4	protein-coding
ENSG00000135439	AGAP2	ArfGAP with GTPase domain, ankyrin repeat and PH domain 2	protein-coding
ENSG00000111181	SLC6A12	solute carrier family 6 member 12	protein-coding
ENSG00000090975	PITPNM2	phosphatidylinositol transfer protein membrane associated 2	protein-coding
ENSG00000132975	GPR12	G protein-coupled receptor 12	protein-coding
ENSG00000023516	AKAP11	A-kinase anchoring protein 11	protein-coding
ENSG00000150361	KLHL1	kelch like family member 1	protein-coding
ENSG00000126217	MCF2L	MCF.2 cell line derived transforming sequence like	protein-coding
ENSG00000122025	FLT3	fms related receptor tyrosine kinase 3	protein-coding
ENSG00000215475	SIAH3	siah E3 ubiquitin protein ligase family member 3	protein-coding
ENSG00000075673	ATP12A	ATPase H+/K+ transporting non-gastric alpha2 subunit	protein-coding
ENSG00000102468	HTR2A	5-hydroxytryptamine receptor 2A	protein-coding
ENSG00000178235	SLITRK1	SLIT and NTRK like family member 1	protein-coding
ENSG00000102466	FGF14	fibroblast growth factor 14	protein-coding
ENSG00000073910	FRY	FRY microtubule binding protein	protein-coding
ENSG00000123178	SPRYD7	SPRY domain containing 7	protein-coding
ENSG00000172915	NBEA	neurobeachin	protein-coding
ENSG00000185352	HS6ST3	heparan sulfate 6-O-sulfotransferase 3	protein-coding
ENSG00000132938	MTUS2	microtubule associated scaffold protein 2	protein-coding
ENSG00000186047	DLEU7	deleted in lymphocytic leukemia 7	protein-coding
ENSG00000132932	ATP8A2	ATPase phospholipid transporting 8A2	protein-coding
ENSG00000102606	ARHGEF7	Rho guanine nucleotide exchange factor 7	protein-coding
ENSG00000088387	DOCK9	dedicator of cytokinesis 9	protein-coding
ENSG00000180332	KCTD4	potassium channel tetramerization domain containing 4	protein-coding
ENSG00000168952	STXBP6	syntaxin binding protein 6	protein-coding
ENSG00000087301	TXNDC16	thioredoxin domain containing 16	protein-coding
ENSG00000139970	RTN1	reticulon 1	protein-coding
ENSG00000175985	PLEKHD1	pleckstrin homology and coiled-coil domain containing D1	protein-coding
ENSG00000182732	RGS6	regulator of G protein signaling 6	protein-coding
ENSG00000183379	SYNDIG1L	synapse differentiation inducing 1 like	protein-coding
ENSG00000198668	CALM1	calmodulin 1	protein-coding
ENSG00000139874	SSTR1	somatostatin receptor 1	protein-coding
ENSG00000133958	UNC79	unc-79 homolog, NALCN channel complex subunit	protein-coding
ENSG00000088808	PPP1R13B	protein phosphatase 1 regulatory subunit 13B	protein-coding
ENSG00000165914	TTC7B	tetratricopeptide repeat domain 7B	protein-coding
ENSG00000168350	DEGS2	delta 4-desaturase, sphingolipid 2	protein-coding
ENSG00000092051	JPH4	junctophilin 4	protein-coding
ENSG00000165943	MOAP1	modulator of apoptosis 1	protein-coding
ENSG00000131969	ABHD12B	abhydrolase domain containing 12B	protein-coding
ENSG00000198208	RPS6KL1	ribosomal protein S6 kinase like 1	protein-coding
ENSG00000187105	HEATR4	HEAT repeat containing 4	protein-coding
ENSG00000258986	TMEM179	transmembrane protein 179	protein-coding
ENSG00000165521	EML5	EMAP like 5	protein-coding
ENSG00000186648	CARMIL3	capping protein regulator and myosin 1 linker 3	protein-coding
ENSG00000081181	ARG2	arginase 2	protein-coding
ENSG00000139988	RDH12	retinol dehydrogenase 12	protein-coding
ENSG00000021645	NRXN3	neurexin 3	protein-coding
ENSG00000227051	C14orf132	chromosome 14 open reading frame 132	protein-coding
ENSG00000006432	MAP3K9	mitogen-activated protein kinase kinase kinase 9	protein-coding
ENSG00000139998	RAB15	RAB15, member RAS oncogene family	protein-coding
ENSG00000070182	SPTB	spectrin beta, erythrocytic	protein-coding
ENSG00000198513	ATL1	atlastin GTPase 1	protein-coding
ENSG00000139973	SYT16	synaptotagmin 16	protein-coding
ENSG00000137843	PAK6	p21 (RAC1) activated kinase 6	protein-coding
ENSG00000137843	BUB1B-PAK6	BUB1B-PAK6 readthrough	protein-coding
ENSG00000159248	GJD2	gap junction protein delta 2	protein-coding
ENSG00000140323	DISP2	dispatched RND transporter family member 2	protein-coding
ENSG00000140284	SLC27A2	solute carrier family 27 member 2	protein-coding
ENSG00000166963	MAP1A	microtubule associated protein 1A	protein-coding
ENSG00000198794	SCAMP5	secretory carrier membrane protein 5	protein-coding
ENSG00000169752	NRG4	neuregulin 4	protein-coding
ENSG00000166922	SCG5	secretogranin V	protein-coding
ENSG00000169758	TMEM266	transmembrane protein 266	protein-coding
ENSG00000128881	TTBK2	tau tubulin kinase 2	protein-coding
ENSG00000140538	NTRK3	neurotrophic receptor tyrosine kinase 3	protein-coding
ENSG00000237289	CKMT1B	creatine kinase, mitochondrial 1B	protein-coding
ENSG00000223572	CKMT1A	creatine kinase, mitochondrial 1A	protein-coding
ENSG00000178718	RPP25	ribonuclease P and MRP subunit p25	protein-coding
ENSG00000138606	SHF	Src homology 2 domain containing F	protein-coding
ENSG00000104093	DMXL2	Dmx like 2	protein-coding
ENSG00000104112	SCG3	secretogranin III	protein-coding
ENSG00000140280	LYSMD2	LysM domain containing 2	protein-coding
ENSG00000166823	MESP1	mesoderm posterior bHLH transcription factor 1	protein-coding
ENSG00000197535	MYO5A	myosin VA	protein-coding
ENSG00000069966	GNB5	G protein subunit beta 5	protein-coding
ENSG00000169783	LINGO1	leucine rich repeat and Ig domain containing 1	protein-coding
ENSG00000103723	AP3B2	adaptor related protein complex 3 subunit beta 2	protein-coding
ENSG00000273540	AGBL1	AGBL carboxypeptidase 1	protein-coding
ENSG00000128872	TMOD2	tropomodulin 2	protein-coding
ENSG00000166503	HDGFL3	HDGF like 3	protein-coding
ENSG00000104059	FAM189A1	family with sequence similarity 189 member A1	protein-coding
ENSG00000235711	ANKRD34C	ankyrin repeat domain 34C	protein-coding
ENSG00000127585	FBXL16	F-box and leucine rich repeat protein 16	protein-coding
ENSG00000197562	RAB40C	RAB40C, member RAS oncogene family	protein-coding
ENSG00000127578	WFIKKN1	WAP, follistatin/kazal, immunoglobulin, kunitz and netrin domain containing 1	protein-coding
ENSG00000242173	ARHGDIG	Rho GDP dissociation inhibitor gamma	protein-coding
ENSG00000127561	SYNGR3	synaptogyrin 3	protein-coding
ENSG00000167371	PRRT2	proline rich transmembrane protein 2	protein-coding
ENSG00000167971	CASKIN1	CASK interacting protein 1	protein-coding
ENSG00000140798	ABCC12	ATP binding cassette subfamily C member 12	protein-coding
ENSG00000159753	CARMIL2	capping protein regulator and myosin 1 linker 2	protein-coding
ENSG00000154118	JPH3	junctophilin 3	protein-coding
ENSG00000166446	CDYL2	chromodomain Y like 2	protein-coding
ENSG00000168124	OR1F1	olfactory receptor family 1 subfamily F member 1	protein-coding
ENSG00000099365	STX1B	syntaxin 1B	protein-coding
ENSG00000149926	TLCD3B	TLC domain containing 3B	protein-coding
ENSG00000090238	YPEL3	yippee like 3	protein-coding
ENSG00000169900	PYDC1	pyrin domain containing 1	protein-coding
ENSG00000140675	SLC5A2	solute carrier family 5 member 2	protein-coding
ENSG00000174939	ASPHD1	aspartate beta-hydroxylase domain containing 1	protein-coding
ENSG00000162065	TBC1D24	TBC1 domain family member 24	protein-coding
ENSG00000102924	CBLN1	cerebellin 1 precursor	protein-coding
ENSG00000166780	BMERB1	bMERB domain containing 1	protein-coding
ENSG00000196502	SULT1A1	sulfotransferase family 1A member 1	protein-coding
ENSG00000102981	PARD6A	par-6 family cell polarity regulator alpha	protein-coding
ENSG00000183454	GRIN2A	glutamate ionotropic receptor NMDA type subunit 2A	protein-coding
ENSG00000166501	PRKCB	protein kinase C beta	protein-coding
ENSG00000078328	RBFOX1	RNA binding fox-1 homolog 1	protein-coding
ENSG00000135709	KIAA0513	KIAA0513	protein-coding
ENSG00000132359	RAP1GAP2	RAP1 GTPase activating protein 2	protein-coding
ENSG00000083454	P2RX5	purinergic receptor P2X 5	protein-coding
ENSG00000108509	CAMTA2	calmodulin binding transcription activator 2	protein-coding
ENSG00000171532	NEUROD2	neuronal differentiation 2	protein-coding
ENSG00000141744	PNMT	phenylethanolamine N-methyltransferase	protein-coding
ENSG00000007171	NOS2	nitric oxide synthase 2	protein-coding
ENSG00000176749	CDK5R1	cyclin dependent kinase 5 regulatory subunit 1	protein-coding
ENSG00000158955	WNT9B	Wnt family member 9B	protein-coding
ENSG00000108924	HLF	HLF transcription factor, PAR bZIP family member	protein-coding
ENSG00000172794	RAB37	RAB37, member RAS oncogene family	protein-coding
ENSG00000185294	SPPL2C	signal peptide peptidase like 2C	protein-coding
ENSG00000179477	ALOX12B	arachidonate 12-lipoxygenase, 12R type	protein-coding
ENSG00000220205	VAMP2	vesicle associated membrane protein 2	protein-coding
ENSG00000188803	SHISA6	shisa family member 6	protein-coding
ENSG00000006740	ARHGAP44	Rho GTPase activating protein 44	protein-coding
ENSG00000073670	ADAM11	ADAM metallopeptidase domain 11	protein-coding
ENSG00000108352	RAPGEFL1	Rap guanine nucleotide exchange factor like 1	protein-coding
ENSG00000073969	NSF	N-ethylmaleimide sensitive factor, vesicle fusing ATPase	protein-coding
ENSG00000205710	C17orf107	chromosome 17 open reading frame 107	protein-coding
ENSG00000007237	GAS7	growth arrest specific 7	protein-coding
ENSG00000213424	KRT222	keratin 222	protein-coding
ENSG00000108852	MPP2	membrane palmitoylated protein 2	protein-coding
ENSG00000185105	MYADML2	myeloid associated differentiation marker like 2	protein-coding
ENSG00000033627	ATP6V0A1	ATPase H+ transporting V0 subunit a1	protein-coding
ENSG00000153933	DGKE	diacylglycerol kinase epsilon	protein-coding
ENSG00000108309	RUNDC3A	RUN domain containing 3A	protein-coding
ENSG00000172782	FADS6	fatty acid desaturase 6	protein-coding
ENSG00000167861	HID1	HID1 domain containing	protein-coding
ENSG00000174326	SLC16A11	solute carrier family 16 member 11	protein-coding
ENSG00000132535	DLG4	discs large MAGUK scaffold protein 4	protein-coding
ENSG00000141433	ADCYAP1	adenylate cyclase activating polypeptide 1	protein-coding
ENSG00000166974	MAPRE2	microtubule associated protein RP/EB family member 2	protein-coding
ENSG00000231824	AKAIN1	A-kinase anchor inhibitor 1	protein-coding
ENSG00000152214	RIT2	Ras like without CAAX 2	protein-coding
ENSG00000132872	SYT4	synaptotagmin 4	protein-coding
ENSG00000206052	DOK6	docking protein 6	protein-coding
ENSG00000101638	ST8SIA5	ST8 alpha-N-acetyl-neuraminide alpha-2,8-sialyltransferase 5	protein-coding
ENSG00000134765	DSC1	desmocollin 1	protein-coding
ENSG00000167210	LOXHD1	lipoxygenase homology PLAT domains 1	protein-coding
ENSG00000089199	CHGB	chromogranin B	protein-coding
ENSG00000132639	SNAP25	synaptosome associated protein 25	protein-coding
ENSG00000101438	SLC32A1	solute carrier family 32 member 1	protein-coding
ENSG00000124191	TOX2	TOX high mobility group box family member 2	protein-coding
ENSG00000158445	KCNB1	potassium voltage-gated channel subfamily B member 1	protein-coding
ENSG00000054793	ATP9A	ATPase phospholipid transporting 9A (putative)	protein-coding
ENSG00000101180	HRH3	histamine receptor H3	protein-coding
ENSG00000053438	NNAT	neuronatin	protein-coding
ENSG00000101079	NDRG3	NDRG family member 3	protein-coding
ENSG00000087495	PHACTR3	phosphatase and actin regulator 3	protein-coding
ENSG00000125510	OPRL1	opioid related nociceptin receptor 1	protein-coding
ENSG00000101098	RIMS4	regulating synaptic membrane exocytosis 4	protein-coding
ENSG00000101204	CHRNA4	cholinergic receptor nicotinic alpha 4 subunit	protein-coding
ENSG00000101210	EEF1A2	eukaryotic translation elongation factor 1 alpha 2	protein-coding
ENSG00000260903	XKR7	XK related 7	protein-coding
ENSG00000125966	MMP24	matrix metallopeptidase 24	protein-coding
ENSG00000125814	NAPB	NSF attachment protein beta	protein-coding
ENSG00000124194	GDAP1L1	ganglioside induced differentiation associated protein 1 like 1	protein-coding
ENSG00000101298	SNPH	syntaphilin	protein-coding
ENSG00000125775	SDCBP2	syndecan binding protein 2	protein-coding
ENSG00000124140	SLC12A5	solute carrier family 12 member 5	protein-coding
ENSG00000101349	PAK5	p21 (RAC1) activated kinase 5	protein-coding
ENSG00000171867	PRNP	prion protein	protein-coding
ENSG00000101443	WFDC2	WAP four-disulfide core domain 2	protein-coding
ENSG00000088367	EPB41L1	erythrocyte membrane protein band 4.1 like 1	protein-coding
ENSG00000149488	TMC2	transmembrane channel like 2	protein-coding
ENSG00000197457	STMN3	stathmin 3	protein-coding
ENSG00000075043	KCNQ2	potassium voltage-gated channel subfamily Q member 2	protein-coding
ENSG00000125895	TMEM74B	transmembrane protein 74B	protein-coding
ENSG00000161082	CELF5	CUGBP Elav-like family member 5	protein-coding
ENSG00000220008	LINGO3	leucine rich repeat and Ig domain containing 3	protein-coding
ENSG00000007264	MATK	megakaryocyte-associated tyrosine kinase	protein-coding
ENSG00000167654	ATCAY	ATCAY kinesin light chain interacting caytaxin	protein-coding
ENSG00000065989	PDE4A	phosphodiesterase 4A	protein-coding
ENSG00000127220	ABHD8	abhydrolase domain containing 8	protein-coding
ENSG00000131398	KCNC3	potassium voltage-gated channel subfamily C member 3	protein-coding
ENSG00000130758	MAP3K10	mitogen-activated protein kinase kinase kinase 10	protein-coding
ENSG00000174521	TTC9B	tetratricopeptide repeat domain 9B	protein-coding
ENSG00000118160	SLC8A2	solute carrier family 8 member A2	protein-coding
ENSG00000161243	FBXO27	F-box protein 27	protein-coding
ENSG00000268182	SMIM17	small integral membrane protein 17	protein-coding
ENSG00000177380	PPFIA3	PTPRF interacting protein alpha 3	protein-coding
ENSG00000105675	ATP4A	ATPase H+/K+ transporting subunit alpha	protein-coding
ENSG00000160469	BRSK1	BR serine/threonine kinase 1	protein-coding
ENSG00000129990	SYT5	synaptotagmin 5	protein-coding
ENSG00000105409	ATP1A3	ATPase Na+/K+ transporting subunit alpha 3	protein-coding
ENSG00000204851	PNMA8B	PNMA family member 8B	protein-coding
ENSG00000160014	CALM3	calmodulin 3	protein-coding
ENSG00000128011	LRFN1	leucine rich repeat and fibronectin type III domain containing 1	protein-coding
ENSG00000204653	ASPDH	aspartate dehydrogenase domain containing	protein-coding
ENSG00000213023	SYT3	synaptotagmin 3	protein-coding
ENSG00000104804	TULP2	TUB like protein 2	protein-coding
ENSG00000153902	LGI4	leucine rich repeat LGI family member 4	protein-coding
ENSG00000221946	FXYD7	FXYD domain containing ion transport regulator 7	protein-coding
ENSG00000171817	ZNF540	zinc finger protein 540	protein-coding
ENSG00000105649	RAB3A	RAB3A, member RAS oncogene family	protein-coding
ENSG00000266964	FXYD1	FXYD domain containing ion transport regulator 1	protein-coding
ENSG00000105516	DBP	D-box binding PAR bZIP transcription factor	protein-coding
ENSG00000063180	CA11	carbonic anhydrase 11	protein-coding
ENSG00000076826	CAMSAP3	calmodulin regulated spectrin associated protein family member 3	protein-coding
ENSG00000105613	MAST1	microtubule associated serine/threonine kinase 1	protein-coding
ENSG00000160460	SPTBN4	spectrin beta, non-erythrocytic 4	protein-coding
ENSG00000104964	TLE5	TLE family member 5, transcriptional modulator	protein-coding
ENSG00000176490	DIRAS1	DIRAS family GTPase 1	protein-coding
ENSG00000129355	CDKN2D	cyclin dependent kinase inhibitor 2D	protein-coding
ENSG00000167680	SEMA6B	semaphorin 6B	protein-coding
ENSG00000161681	SHANK1	SH3 and multiple ankyrin repeat domains 1	protein-coding
ENSG00000141837	CACNA1A	calcium voltage-gated channel subunit alpha1 A	protein-coding
ENSG00000099866	MADCAM1	mucosal vascular addressin cell adhesion molecule 1	protein-coding
ENSG00000181240	SLC25A41	solute carrier family 25 member 41	protein-coding
ENSG00000174951	FUT1	fucosyltransferase 1 (H blood group)	protein-coding
ENSG00000126583	PRKCG	protein kinase C gamma	protein-coding
ENSG00000105642	KCNN1	potassium calcium-activated channel subfamily N member 1	protein-coding
ENSG00000105696	TMEM59L	transmembrane protein 59 like	protein-coding
ENSG00000105711	SCN1B	sodium voltage-gated channel beta subunit 1	protein-coding
ENSG00000187902	SHISA7	shisa family member 7	protein-coding
ENSG00000130477	UNC13A	unc-13 homolog A	protein-coding
ENSG00000142235	LMTK3	lemur tyrosine kinase 3	protein-coding
ENSG00000105143	SLC1A6	solute carrier family 1 member 6	protein-coding
ENSG00000183307	TMEM121B	transmembrane protein 121B	protein-coding
ENSG00000100077	GRK3	G protein-coupled receptor kinase 3	protein-coding
ENSG00000169184	MN1	MN1 proto-oncogene, transcriptional regulator	protein-coding
ENSG00000166897	ELFN2	extracellular leucine rich repeat and fibronectin type III domain containing 2	protein-coding
ENSG00000100362	PVALB	parvalbumin	protein-coding
ENSG00000100321	SYNGR1	synaptogyrin 1	protein-coding
ENSG00000185133	INPP5J	inositol polyphosphate-5-phosphatase J	protein-coding
ENSG00000130540	SULT4A1	sulfotransferase family 4A member 1	protein-coding
ENSG00000128245	YWHAH	tyrosine 3-monooxygenase/tryptophan 5-monooxygenase activation protein eta	protein-coding
ENSG00000278195	SSTR3	somatostatin receptor 3	protein-coding
ENSG00000250479	CHCHD10	coiled-coil-helix-coiled-coil-helix domain containing 10	protein-coding
ENSG00000221890	NPTXR	neuronal pentraxin receptor	protein-coding
ENSG00000128268	MGAT3	beta-1,4-mannosyl-glycoprotein 4-beta-N-acetylglucosaminyltransferase	protein-coding
ENSG00000251322	SHANK3	SH3 and multiple ankyrin repeat domains 3	protein-coding
ENSG00000167074	TEF	TEF transcription factor, PAR bZIP family member	protein-coding
ENSG00000073150	PANX2	pannexin 2	protein-coding
ENSG00000100167	SEPTIN3	septin 3	protein-coding
ENSG00000166862	CACNG2	calcium voltage-gated channel auxiliary subunit gamma 2	protein-coding
ENSG00000133424	LARGE1	LARGE xylosyl- and glucuronyltransferase 1	protein-coding
ENSG00000100027	YPEL1	yippee like 1	protein-coding
ENSG00000100206	DMC1	DNA meiotic recombinase 1	protein-coding
ENSG00000099937	SERPIND1	serpin family D member 1	protein-coding
ENSG00000008735	MAPK8IP2	mitogen-activated protein kinase 8 interacting protein 2	protein-coding
ENSG00000205726	ITSN1	intersectin 1	protein-coding
ENSG00000159082	SYNJ1	synaptojanin 1	protein-coding
ENSG00000183036	PCP4	Purkinje cell protein 4	protein-coding
ENSG00000142185	TRPM2	transient receptor potential cation channel subfamily M member 2	protein-coding
ENSG00000277196	LOC102724788	proline dehydrogenase 1, mitochondrial	protein-coding
ENSG00000233593	LINC02609	long intergenic non-protein coding RNA 2609	ncRNA
ENSG00000228013	IL6R-AS1	IL6R antisense RNA 1	ncRNA
ENSG00000236824	BCYRN1	brain cytoplasmic RNA 1	ncRNA
ENSG00000228016	RAPGEF4-AS1	RAPGEF4 antisense RNA 1	ncRNA
ENSG00000237737	DCTN1-AS1	DCTN1 antisense RNA 1	ncRNA
ENSG00000204588	LINC01123	long intergenic non-protein coding RNA 1123	ncRNA
ENSG00000232233	LINC02043	long intergenic non-protein coding RNA 2043	ncRNA
ENSG00000283183	LOC105374338	uncharacterized LOC105374338	ncRNA
ENSG00000249679	LOC105377590	uncharacterized LOC105377590	ncRNA
ENSG00000286176	LOC107986257	uncharacterized LOC107986257	ncRNA
ENSG00000237187	NR2F1-AS1	NR2F1 antisense RNA 1	ncRNA
ENSG00000250056	LINC01018	long intergenic non-protein coding RNA 1018	ncRNA
ENSG00000204314	LOC100507547	uncharacterized LOC100507547	ncRNA
ENSG00000181211	HECW1-IT1	HECW1 intronic transcript 1	ncRNA
ENSG00000214870	LOC441204	uncharacterized LOC441204	ncRNA
ENSG00000220575	HTR5A-AS1	HTR5A antisense RNA 1	ncRNA
ENSG00000224116	INHBA-AS1	INHBA antisense RNA 1	ncRNA
ENSG00000286794	LOC105373299	uncharacterized LOC105373299	ncRNA
ENSG00000234161	PABPC5-AS1	PABPC5 antisense RNA 1	ncRNA
ENSG00000287729	LOC105373174	uncharacterized LOC105373174	ncRNA
ENSG00000253230	MIR124-1HG	MIR124-1 host gene	ncRNA
ENSG00000261087	ZNNT1	ZNF706 neighboring transcript 1	ncRNA
ENSG00000282164	PEG13	paternally expressed 13	ncRNA
ENSG00000288062	LOC101929748	uncharacterized LOC101929748	ncRNA
ENSG00000225361	PPP1R26-AS1	PPP1R26 antisense RNA 1	ncRNA
ENSG00000236901	MIR600HG	MIR600 host gene	ncRNA
ENSG00000225706	PTPRD-AS1	PTPRD antisense RNA 1	ncRNA
ENSG00000233930	KRTAP5-AS1	KRTAP5-1/KRTAP5-2 antisense RNA 1	ncRNA
ENSG00000232903	LINC01166	long intergenic non-protein coding RNA 1166	ncRNA
ENSG00000277288	LINC02881	long intergenic non-protein coding RNA 2881	ncRNA
ENSG00000288011	LOC283045	uncharacterized LOC283045	ncRNA
ENSG00000226762	LINC02668	long intergenic non-protein coding RNA 2668	ncRNA
ENSG00000287243	THCAT155	thyroid cancer-associated transcript 155	ncRNA
ENSG00000286069	LOC107984525	uncharacterized LOC107984525	ncRNA
ENSG00000214043	LINC02347	long intergenic non-protein coding RNA 2347	ncRNA
ENSG00000255916	LOC101928416	uncharacterized LOC101928416	ncRNA
ENSG00000255693	LINC02389	long intergenic non-protein coding RNA 2389	ncRNA
ENSG00000186047	DLEU1-AS1	DLEU1 antisense RNA 1	ncRNA
ENSG00000235875	ARHGEF7-AS2	ARHGEF7 antisense RNA 2	ncRNA
ENSG00000258441	LINC00641	long intergenic non-protein coding RNA 641	ncRNA
ENSG00000259153	MAP3K9-DT	MAP3K9 divergent transcript	ncRNA
ENSG00000259234	ANKRD34C-AS1	ANKRD34C antisense RNA 1	ncRNA
ENSG00000250007	GJD2-DT	GJD2 divergent transcript	ncRNA
ENSG00000247556	OIP5-AS1	OIP5 antisense RNA 1	ncRNA
ENSG00000256802	LOC100130111	uncharacterized LOC100130111	ncRNA
ENSG00000261439	GNAO1-AS1	GNAO1 antisense RNA 1	ncRNA
ENSG00000197322	TMEM132E-DT	TMEM132E divergent transcript	ncRNA
ENSG00000264985	LOC101928251	uncharacterized LOC101928251	ncRNA
ENSG00000233175	LOC107985040	uncharacterized LOC107985040	ncRNA
ENSG00000227906	SNAP25-AS1	SNAP25 antisense RNA 1	ncRNA
ENSG00000225872	LINC01529	long intergenic non-protein coding RNA 1529	ncRNA
ENSG00000235478	LINC01664	long intergenic non-protein coding RNA 1664	ncRNA
ENSG00000242082	SLC5A4-AS1	SLC5A4 antisense RNA 1	ncRNA
ENSG00000205704	LINC00634	long intergenic non-protein coding RNA 634	ncRNA
ENSG00000229425	LOC101927745	uncharacterized LOC101927745	ncRNA
ENSG00000229425	LOC105369302	uncharacterized LOC105369302	ncRNA
ENSG00000197934	CYYR1-AS1	CYYR1 antisense RNA 1	ncRNA
ENSG00000288398	NA	NA	NA
ENSG00000260464	NA	NA	NA
ENSG00000274642	NA	NA	NA
ENSG00000213062	NA	NA	NA
ENSG00000215861	NA	NA	NA
ENSG00000286496	NA	NA	NA
ENSG00000287516	NA	NA	NA
ENSG00000287315	NA	NA	NA
ENSG00000260025	NA	NA	NA
ENSG00000273301	NA	NA	NA
ENSG00000260634	NA	NA	NA
ENSG00000240253	NA	NA	NA
ENSG00000229797	NA	NA	NA
ENSG00000175772	NA	NA	NA
ENSG00000288658	NA	NA	NA
ENSG00000288030	NA	NA	NA
ENSG00000286353	NA	NA	NA
ENSG00000261292	NA	NA	NA
ENSG00000241231	NA	NA	NA
ENSG00000239381	NA	NA	NA
ENSG00000272989	NA	NA	NA
ENSG00000233058	NA	NA	NA
ENSG00000250986	NA	NA	NA
ENSG00000280285	NA	NA	NA
ENSG00000287290	NA	NA	NA
ENSG00000273156	NA	NA	NA
ENSG00000251075	NA	NA	NA
ENSG00000249896	NA	NA	NA
ENSG00000249776	NA	NA	NA
ENSG00000287367	NA	NA	NA
ENSG00000249984	NA	NA	NA
ENSG00000280047	NA	NA	NA
ENSG00000287003	NA	NA	NA
ENSG00000272070	NA	NA	NA
ENSG00000271727	NA	NA	NA
ENSG00000287279	NA	NA	NA
ENSG00000287705	NA	NA	NA
ENSG00000286084	NA	NA	NA
ENSG00000231754	NA	NA	NA
ENSG00000279453	NA	NA	NA
ENSG00000272501	NA	NA	NA
ENSG00000286871	NA	NA	NA
ENSG00000280255	NA	NA	NA
ENSG00000242593	NA	NA	NA
ENSG00000234336	NA	NA	NA
ENSG00000279288	NA	NA	NA
ENSG00000286214	NA	NA	NA
ENSG00000239911	NA	NA	NA
ENSG00000228903	NA	NA	NA
ENSG00000235314	NA	NA	NA
ENSG00000235944	NA	NA	NA
ENSG00000228275	NA	NA	NA
ENSG00000272163	NA	NA	NA
ENSG00000254348	NA	NA	NA
ENSG00000255366	NA	NA	NA
ENSG00000254507	NA	NA	NA
ENSG00000284610	NA	NA	NA
ENSG00000286685	NA	NA	NA
ENSG00000283162	NA	NA	NA
ENSG00000286196	NA	NA	NA
ENSG00000204352	NA	NA	NA
ENSG00000234373	NA	NA	NA
ENSG00000227487	NA	NA	NA
ENSG00000279090	NA	NA	NA
ENSG00000253973	NA	NA	NA
ENSG00000235020	NA	NA	NA
ENSG00000279875	NA	NA	NA
ENSG00000274682	NA	NA	NA
ENSG00000285517	NA	NA	NA
ENSG00000256581	NA	NA	NA
ENSG00000257680	NA	NA	NA
ENSG00000257657	NA	NA	NA
ENSG00000236333	NA	NA	NA
ENSG00000226519	NA	NA	NA
ENSG00000235280	NA	NA	NA
ENSG00000258998	NA	NA	NA
ENSG00000247970	NA	NA	NA
ENSG00000224078	NA	NA	NA
ENSG00000275645	NA	NA	NA
ENSG00000279145	NA	NA	NA
ENSG00000261790	NA	NA	NA
ENSG00000288026	NA	NA	NA
ENSG00000279196	NA	NA	NA
ENSG00000279249	NA	NA	NA
ENSG00000277954	NA	NA	NA
ENSG00000226981	NA	NA	NA
ENSG00000287737	NA	NA	NA
ENSG00000277200	NA	NA	NA
ENSG00000261963	NA	NA	NA
ENSG00000266456	NA	NA	NA
ENSG00000270112	NA	NA	NA
ENSG00000286593	NA	NA	NA
ENSG00000287209	NA	NA	NA
ENSG00000283529	NA	NA	NA
ENSG00000278012	NA	NA	NA
ENSG00000226239	NA	NA	NA
ENSG00000233508	NA	NA	NA
ENSG00000269138	NA	NA	NA
ENSG00000267890	NA	NA	NA
ENSG00000268297	NA	NA	NA
ENSG00000224404	NA	NA	NA
ENSG00000133519	NA	NA	NA
ENSG00000286592	NA	NA	NA
ENSG00000234688	NA	NA	NA
ENSG00000225465	NA	NA	NA
ENSG00000272973	NA	NA	NA
